# Supplementary material for: A Metadata description of the data in "A metabolomic comparison of urinary changes in type 2 diabetes in mouse, rat, and human."
Source: BMC Res Notes. 2011 Jul 29;4:272. doi: 10.1186/1756-0500-4-272 (PMC3224567; doi:10.1186/1756-0500-4-272)
Supplement: Additional file 1 — Supplementary_data_human. Metadata associated with the human diabetes study. [file 1756-0500-4-272-S1.XLS]

## Sheet: MSI Compliant MetaData
Metabolomics Standards Initiative Compliant Metadata (refs: Fiehn et al,Minimum reporting standards for plant biology context in metabolomics studies, Metabolomics, 2007, 3(3) 195-201; and
				Standard reporting requirements for biological samples in metabolomics experiments: mammalian/in vivo experiments; Julian L. Griffin, Andrew W. Nicholls, Clare A. Daykin, Sarah Heald, Hector C. Keun, Ina Schuppe-Koistinen, John R. Griffiths, Leo L. Cheng, Philippe Rocca-Serra, Denis V. Rubtsov and Donald Robertson; Metabolomics, 3, 179-188 (2007)
Experimental Subject description
	Species	Homo sapiens
	Genotype	not specied
	Inclusion criteria	healthy: body mass index > 19 and <30 kg/m2 & body mass >50 Kg; Diabetics had BMI > 25 and < 40 kg/m2 & body mass 65-140 Kg
	Exclusion criteria	high blood pressure, renal dysfunction, over the counter medicatio
	Gender	male and female
	Organ	urine
	Age range	healthy 18-55 yr; diabetic 30-65 yr
	Amount	400 ul
Animal Husbandry
	Housing	NA
	Light cycle	NA
	Feed	diet regulated during the 4 week study to control diabetes for patients
	Water	free living - no alcohol
	medication	none during study
Experimental design
	Number in groups	8 healthy males, 4 healthy females, 17 male diabetics, 13 female diabetics
	time series	7 time points for the healthy humans, 1-3 time points for the diabetics
	Treatment	None
	End points	urine collected as mid-stream collection
Metabolite related sample collection
	Tissue	urine
	Quantity	400 ul
	tissue processing method	snap frozen
Sample Processing, Extraction, and Protocols
	Tissue processing	400-ul urine samples made up to 600 ul with phosphate buffer (0.2 M, pH 7.4) and any precipitate removed by centrifugation.
	Extract Concentration of Media	2/3 starting concentration
	Extract clean-up	none
	Extract storage	-80 C
Chromatography
	Sample preparation	NA
	Auto injector	NA
	Chromatography Instrument	NA
	Separation column	NA
	Separation parameters	NA
NMR spectroscopy
	Instrument	Bruker DRX700 700 MHz spectrometer
	Instrument configuration	VT control, 5 mm inverse geometry 1H/broadband probe
	Instrument_specific Sample prep	supernatant were transferred to 5-mm NMR tubes with 100 ul of sodium 3-trimethylsilyl-(2,2,3,3-2H4)-1-propionate (TSP)/D2O/sodium azide solution (0.05% wt/vol TSP in D2O and 1% wt/vol sodium azide).
	Data acquisition parameters	NOESYPR1D; relaxation delay = 2 s, t1= 3 µs, mixing time= 150 ms, solvent presaturation applied during the relaxation time and the mixing time). 128 transients collected into 16 K data points; spectral width of 12 p.p.m; temp = 37 ºC.
Data Preprocessing
	File format	data were converted in ACD format (esp)
	Pre-processing details	NMR spectra processed by ACD SpecManager 1D NMR processor (version 8, ACD). Spectra were Fourier transformed following multiplication by a line broadening of 1 Hz, and referenced to TSP at 0.0 p.p.m. Spectra were phased and baseline corrected manually. Each spectrum was integrated using 0.04 p.p.m. integral regions between 0.5-4.5, and 5.1-10.0 p.p.m. To account for any difference in concentratio…
	Statistics	Principal component analysis (PCA), partial least squares discriminate analysis and partial least squares performed on normalized data sets with SIMCA (Umea, Sweden).
Metabolite Identifications
	identified compounds	reference to known standards, previous litterature and 2D NMR spectroscopy
											20		24
										48	24	48	24	48
										-	3	-	8	2
										-	6	-	17	1
										-	5	-	4	-
										-	2	-	11	-
