# Supplementary material for: A Metadata description of the data in "A metabolomic comparison of urinary changes in type 2 diabetes in mouse, rat, and human."
Source: BMC Res Notes. 2011 Jul 29;4:272. doi: 10.1186/1756-0500-4-272 (PMC3224567; doi:10.1186/1756-0500-4-272)
Supplement: Additional file 3 — Supplementary_data_rat. [file 1756-0500-4-272-S3.XLS]

## Sheet: MSI Compliant MetaData
Metabolomics Standards Initiative Compliant Metadata (refs: Fiehn et al,Minimum reporting standards for plant biology context in metabolomics studies, Metabolomics, 2007, 3(3) 195-201; and
				Standard reporting requirements for biological samples in metabolomics experiments: mammalian/in vivo experiments; Julian L. Griffin, Andrew W. Nicholls, Clare A. Daykin, Sarah Heald, Hector C. Keun, Ina Schuppe-Koistinen, John R. Griffiths, Leo L. Cheng, Philippe Rocca-Serra, Denis V. Rubtsov and Donald Robertson; Metabolomics, 3, 179-188 (2007)
Experimental Subject description
	Species	Ratus novegicus
	Genotype	homozygous and heterozygous Zucker rats (fa/fa & fa/+)
	Gender	male
	Organ	urine
	Age range	12-24 wk
	Amount	400 ul
Animal Husbandry
	Housing	singly
	Light cycle	12hr on, 12 hr off
	Feed	standard laboratory chow (2014 Teklad Global 14% Protein Rodent Maintenance Diet, Harlan) ad libitum
	Water	tap, bottle
Experimental design
	Number in groups	8 homozgous and 8 heterozygous
	time series	1, 4, 8, and 12 wk
	Treatment	None
	End points	urine collected in metabolism cages over 0-8hrs or 8-24hrs
Metabolite related sample collection
	Tissue	urine
	Quantity	400 ul
	tissue processing method	snap frozen
Sample Processing, Extraction, and Protocols
	Tissue processing	400-ul urine samples made up to 600 ul with phosphate buffer (0.2 M, pH 7.4) and any precipitate removed by centrifugation.
	Extract Concentration of Media	2/3 starting concentration
	Extract clean-up	none
	Extract storage	-80 C
Chromatography
	Sample preparation	NA
	Auto injector	NA
	Chromatography Instrument	NA
	Separation column	NA
	Separation parameters	NA
NMR spectroscopy
	Instrument	Bruker DRX600 600 MHz spectrometer
	Instrument configuration	VT control, 5 mm inverse geometry 1H/broadband probe
	Instrument_specific Sample prep	supernatant were transferred to 5-mm NMR tubes with 100 ul of sodium 3-trimethylsilyl-(2,2,3,3-2H4)-1-propionate (TSP)/D2O/sodium azide solution (0.05% wt/vol TSP in D2O and 1% wt/vol sodium azide).
	Data acquisition parameters	NOESYPR1D; relaxation delay = 2 s, t1= 3 µs, mixing time= 150 ms, solvent presaturation applied during the relaxation time and the mixing time). 128 transients collected into 16 K data points; spectral width of 12 p.p.m; temp = 37 ºC.
Data Preprocessing
	File format	data were converted in ACD format (esp)
	Pre-processing details	NMR spectra processed by ACD SpecManager 1D NMR processor (version 8, ACD). Spectra were Fourier transformed following multiplication by a line broadening of 1 Hz, and referenced to TSP at 0.0 p.p.m. Spectra were phased and baseline corrected manually. Each spectrum was integrated using 0.04 p.p.m. integral regions between 0.5-4.5, and 5.1-10.0 p.p.m. To account for any difference in concentratio…
	Statistics	Principal component analysis (PCA), partial least squares discriminate analysis and partial least squares performed on normalized data sets with SIMCA (Umea, Sweden).
Metabolite Identifications
	identified compounds	reference to known standards, previous litterature and 2D NMR spectroscopy
											20		24
										48	24	48	24	48
										-	3	-	8	2
										-	6	-	17	1
										-	5	-	4	-
										-	2	-	11	-
