# Supplementary material for: A Metadata description of the data in "A metabolomic comparison of urinary changes in type 2 diabetes in mouse, rat, and human."
Source: BMC Res Notes. 2011 Jul 29;4:272. doi: 10.1186/1756-0500-4-272 (PMC3224567; doi:10.1186/1756-0500-4-272)
Supplement: Additional file 8 — Excel spread sheet containing normalised integral files excluding the glucose region generated from the human diabetes study. [file 1756-0500-4-272-S8.XLSX]

## Sheet: Sheet1
Primary ID	Group descriptor	[0.10 .. 0.14]	[0.14 .. 0.16]	[0.16 .. 0.21]	[0.21 .. 0.24]	[0.24 .. 0.29]	[0.29 .. 0.32]	[0.32 .. 0.35]	[0.35 .. 0.39]	[0.39 .. 0.45]	[0.45 .. 0.48]	[0.48 .. 0.51]	[0.51 .. 0.53]	[0.53 .. 0.59]	[0.59 .. 0.61]	[0.61 .. 0.63]	[0.63 .. 0.69]	[0.69 .. 0.72]	[0.72 .. 0.77]	[0.77 .. 0.79]	[0.79 .. 0.81]	[0.81 .. 0.83]	[0.83 .. 0.85]	[0.85 .. 0.90]	[0.90 .. 0.96]	[0.96 .. 1.01]	[1.01 .. 1.03]	[1.03 .. 1.09]	[1.09 .. 1.13]	[1.13 .. 1.16]	[1.16 .. 1.18]	[1.18 .. 1.22]	[1.22 .. 1.26]	[1.26 .. 1.32]	[1.32 .. 1.35]	[1.35 .. 1.38]	[1.38 .. 1.43]	[1.43 .. 1.47]	[1.47 .. 1.50]	[1.50 .. 1.55]	[1.55 .. 1.60]	[1.60 .. 1.63]	[1.63 .. 1.65]	[1.65 .. 1.70]	[1.70 .. 1.76]	[1.76 .. 1.81]	[1.81 .. 1.87]	[1.87 .. 1.89]	[1.89 .. 1.95]
ADG19007u_011	H_m	0.0054875	0	0.005034	0	0	0	0	0.017792	0.00462	0	0	0	0.013947	0.0029472	0.004784	0.037006	0.02145	0.1993	0.052908	0.052041	0.075357	0.12047	0.71845	0.87757	0.53421	0.11881	0.59369	0.38041	0.35129	0.33316	1.0108	1.1799	1.1957	0.75496	0.4482	0.67173	0.43695	0.52976	0.54099	0.8912	0.29327	0.40581	0.81263	0.91643	0.72558	0.82704	0.30252	1.3028
ADG19007u_015	H_m	0	0	0	0	0	0	0	0	0	0	0	0	0	0	0	0	0.008592	0.11916	0.033335	0.027879	0.047903	0.088898	0.65636	0.8596	0.53744	0.099417	0.61879	0.34167	0.35994	0.26566	0.84303	1.0194	1.1332	0.9075	0.42818	0.66809	0.4486	0.75456	0.56741	0.7407	0.26632	0.38997	0.71124	0.81687	0.74778	0.82825	0.30818	1.5065
ADG19007u_016	H_m	0.010853	0.0044965	0.012112	0.00079579	0.0032615	0.00059481	0.0057933	0.021834	0.010101	0.0024221	0.0032097	0.0011433	0.011508	0.0014937	0.0051685	0.045148	0.034271	0.11902	0.037649	0.040665	0.050643	0.088951	0.59469	0.73116	0.47391	0.099762	0.52781	0.337	0.30581	0.27846	0.86785	1.0741	1.1018	0.67227	0.39425	0.63141	0.41826	0.50924	0.53923	0.80901	0.27094	0.37348	0.78803	0.87652	0.81225	0.89159	0.32961	1.3198
ADG19007u_017	H_m	0	0	0.0023209	0	0	0	0	0.026057	0.005515	0	0	0	0.018419	0.0038759	0.0067925	0.054621	0.036207	0.43729	0.063647	0.06687	0.1357	0.15721	1.0331	1.2607	0.57243	0.15871	0.57255	0.36546	0.29996	0.27768	0.89787	1.3286	1.1392	0.73568	0.5016	0.70455	0.43857	0.58022	0.53017	0.83016	0.29146	0.43516	1.0465	0.78839	1.0125	0.81447	0.2771	1.2697
ADG19007u_012	H_m	0.0039259	0	0.0055593	0	0	0	0.00088342	0.01919	0.0031686	0.0013705	0.0023356	0.002788	0.027159	0.0037484	0.0081705	0.053209	0.032323	0.38632	0.062743	0.064294	0.12544	0.16243	0.96912	1.2164	0.60256	0.15248	0.63409	0.38005	0.41405	0.34369	1.0476	1.2733	1.2457	0.79031	0.48825	0.73071	0.48312	0.57963	0.57808	0.89112	0.29335	0.43412	0.90109	0.94686	0.8089	0.84824	0.32543	1.4702
ADG19007u_013	H_m	0.015826	0.0036386	0.014716	0.0040117	0.0023647	0.0043401	0.0045979	0.033028	0.013726	0.0049296	0.0035309	0.0032953	0.017276	0.005747	0.010357	0.053075	0.030853	0.29166	0.053034	0.05295	0.09266	0.12737	0.85623	1.0134	0.53589	0.14016	0.57349	0.36326	0.43013	0.36264	1.1094	1.3198	1.2241	0.68938	0.46023	0.7383	0.47385	0.44678	0.5633	0.88025	0.28466	0.40806	0.91563	0.88197	0.87688	0.86426	0.32358	1.3872
ADG19007u_014	H_m	0	0	0	0	0	0	0	0	0	0	0	0	0	0	0	0.02327	0.032895	0.19375	0.050412	0.043515	0.08718	0.095181	0.65403	0.86012	0.53175	0.12743	0.53842	0.34043	0.26648	0.24558	0.76804	1.0771	1.01	0.6728	0.41831	0.59438	0.41051	0.51614	0.49839	0.73485	0.25097	0.35619	0.72365	0.76446	0.68098	0.77115	0.26552	1.4351
ADG19007u_076	H_f	0.039238	0.0015669	0.034654	0.016147	0.0025707	0.0016767	0.010443	0.014361	0.0083881	0.0035443	0	0.0017615	0.028398	0.013096	0	0.0479	0.034879	0.15303	0.034216	0.042082	0.061586	0.080675	0.62447	0.75889	0.43733	0.098237	0.55015	0.36223	0.45929	0.28704	0.81388	0.86057	1.1027	0.87751	0.36618	0.75586	0.597	0.69372	0.5469	0.8089	0.25343	0.35658	0.74054	0.77866	0.82121	0.92083	0.38299	1.6227
ADG19007u_077	H_f	0	0	0	0	0	0	0	0.019861	0.0012978	0	0	0	0.0096321	0.0014409	0.0055942	0.037419	0.02392	0.098723	0.043743	0.043686	0.061112	0.092929	0.78025	0.7153	0.41334	0.095621	0.49593	0.33856	0.40608	0.314	0.90418	1.3609	1.0078	0.88828	0.35992	0.78129	0.69179	0.60755	0.68613	0.80164	0.36372	0.35736	0.69386	0.80369	0.67908	0.83079	0.34846	1.3046
ADG19007u_071	H_f	0.021885	0.0074903	0.024672	0.0069151	0.0014795	0.0032241	0.0031854	0.019547	0.0049325	0	0.00050285	0	0.020734	0.00012053	0.0041663	0.036532	0.020767	0.11732	0.043343	0.045405	0.055056	0.088011	0.75257	0.81059	0.48085	0.10848	0.59266	0.34857	0.26802	0.26687	1.0379	1.2225	1.2428	0.91237	0.4566	0.72944	0.54009	0.6546	0.58528	0.93545	0.30195	0.38707	0.78783	0.91562	0.79681	0.90454	0.38534	1.517
ADG19007u_072	H_f	0.016485	0	0	0	0	0	0	0	0	0	0	0	0	0	0	0.018827	0.015351	0.094556	0.041365	0.033123	0.046683	0.079037	0.74383	0.84141	0.49349	0.090415	0.66089	0.32372	1.7692	0.27196	0.99062	1.1247	1.2006	1.0038	0.4668	0.73406	0.56293	0.76734	0.56605	0.86449	0.28691	0.36384	0.73945	0.84592	0.82309	0.82079	0.3574	1.6234
ADG19007u_073	H_f	0.00010457	0	0	0	0	0	0	0.017556	0	0	0	0	0	0	0	0.023624	0.010869	0.091752	0.027677	0.029057	0.046797	0.085825	0.77416	0.80987	0.4627	0.097562	0.57377	0.37879	0.43541	0.30329	0.97871	1.2125	1.3665	1.0161	0.44311	0.77337	0.57727	0.74937	0.60048	0.95345	0.28901	0.3799	0.91634	0.9007	1.0022	0.92487	0.3816	1.5917
ADG19007u_074	H_f	0.028271	0	0.0098231	0	0	0	0	0.00052184	0	0	0.0055914	0	0.0039683	0	0	0.014116	0.01581	0.09882	0.034172	0.043293	0.046197	0.084354	0.56124	0.66816	0.42645	0.083399	0.57172	0.3048	0.27884	0.24615	0.77129	0.78934	0.92539	0.80592	0.36659	0.62238	0.4886	0.54247	0.44327	0.68477	0.23664	0.33372	0.64786	0.72484	0.65796	0.75249	0.34424	1.6084
ADG19007u_075	H_f	0.0076779	0	0	0	0	0	0	0	0	0	0	0	0	0	0	0.012153	0.012613	0.10646	0.033763	0.032564	0.046572	0.076441	0.69271	0.83571	0.46757	0.093592	0.60901	0.3441	1.4855	0.28863	0.82835	0.84901	1.0965	0.95484	0.38782	0.73856	0.63826	0.76444	0.59219	0.84066	0.26698	0.36249	0.73503	0.8074	0.8747	0.89299	0.39237	1.8984
ADG19007u_093	H_f	0.012286	0.0015322	0	0	0	0	0	0.0070063	0	0	0	0	0.0018786	0	0.00054803	0.024179	0.012383	0.079634	0.02544	0.0286	0.037946	0.064465	0.56448	0.61757	0.3714	0.072264	0.44267	0.30555	0.23718	0.26623	0.84663	0.88812	0.91134	0.6735	0.33857	0.62043	0.42962	0.51692	0.47923	0.68243	0.22535	0.32005	0.70796	0.80605	0.79652	0.82521	0.33167	1.4807
ADG19007u_094	H_f	0.01201	3.2753e-05	0.006053	0	0	0	0	0	0	0.00033612	0	0	0.003336	0	0.0071537	0.029092	0.013928	0.090437	0.029938	0.033283	0.043885	0.076629	0.64934	0.68796	0.42741	0.083938	0.51862	0.27728	0.35225	0.30212	0.89523	0.95554	1.2142	0.89279	0.33773	0.67685	0.45189	0.70513	0.54983	0.84393	0.24407	0.36101	0.67927	1.0136	0.71356	0.81804	0.31859	1.5641
ADG19007u_095	H_f	0.032938	0	0.025733	0	0.0028378	0.00024485	0	0.017553	0.018245	0	0	0.00058133	0.027858	0.0072248	0.010287	0.046047	0.019059	0.099751	0.04024	0.058022	0.048067	0.071409	0.62079	0.74608	0.47986	0.088211	0.62489	0.31908	0.33222	0.26274	0.84582	0.85975	1.1222	0.9094	0.34939	0.65659	0.52006	0.87294	0.60984	0.72338	0.22977	0.34711	0.66263	1.0258	0.84033	0.75578	0.34116	1.6534
ADG19007u_096	H_f	0.0088242	0	0.0094938	0.0017619	0.0035175	0	0	0.0068126	0.0015492	0.0038023	0.00022912	0	0.022529	0.0037195	0.0081404	0.043409	0.022949	0.11145	0.034131	0.037816	0.05478	0.07547	0.5896	0.6885	0.40233	0.087611	0.48401	0.30371	0.31263	0.28027	0.84347	0.94769	1.1215	0.75038	0.33623	0.68074	0.4607	0.63507	0.53282	0.77664	0.23103	0.33294	0.7337	0.96542	0.84701	0.87508	0.34549	1.4609
ADG19007u_097	H_f	0.026286	0.0086051	0.030621	0	0.0027004	0.0060815	8.4124e-05	0.013319	0.017216	0.0094805	0.0014357	0.0019459	0.048221	0.0016804	0.010819	0.056553	0.013936	0.16015	0.039257	0.032449	0.058691	0.08183	0.63624	0.64606	0.3944	0.092622	0.50071	0.29977	0.26828	0.30184	0.8466	0.8676	1.0069	0.72965	0.33076	0.66753	0.43368	0.6216	0.49772	0.72191	0.24803	0.34053	0.67158	0.88004	0.64218	0.73026	0.338	1.4789
ADG19007u_091	H_f	0.01145	0.0014591	0	0	0	0	0	0	0	0	0	0	0	0	0	0.011696	0.0047152	0.077357	0.027329	0.028958	0.03877	0.062078	0.58495	0.65423	0.4038	0.079372	0.50895	0.30621	0.23718	0.24356	0.85244	0.9763	0.9755	0.74519	0.35215	0.60865	0.40942	0.56531	0.50725	0.73723	0.23907	0.35319	0.71781	0.89139	0.76005	0.7973	0.32405	1.5383
ADG19007u_092	H_f	0.017588	0	0	0	0	0	0	0	0	0	0	0	0	0	0	0	0	0.068325	0.024701	0.025295	0.041307	0.058215	0.64518	0.72458	0.44164	0.076605	0.60001	0.32417	0.27737	0.26542	0.9066	0.92396	1.0775	0.92888	0.39161	0.65783	0.48933	0.75254	0.57422	0.75012	0.26026	0.37175	0.77246	0.94077	0.94696	0.80217	0.35642	1.7479
ADG19007u_163	H_m	0	0	0.00028882	0	0	0	0	0.020724	0.0011861	0	0	0	0.015794	0.0029128	0.0036329	0.042297	0.022208	0.095153	0.040547	0.040226	0.047583	0.083686	0.57986	0.68323	0.4375	0.099456	0.49642	0.3811	0.40718	0.28612	0.85823	0.93262	0.964	0.69913	0.40881	0.75435	0.56371	0.51441	0.62627	0.87094	0.30787	0.40612	0.81659	0.94356	0.84676	1.0469	0.42194	1.3381
ADG19007u_164	H_m	0.0031749	0.00049654	0.0018689	0.00022817	0	0	0	0.0086215	0	0	0	0	0.012287	0.0011597	0.0020581	0.027721	0.018727	0.080514	0.034023	0.033169	0.040413	0.073957	0.49678	0.58231	0.36965	0.085639	0.44811	0.31582	0.26517	0.2245	0.65404	0.80102	0.80758	0.55204	0.33645	0.62069	0.42711	0.45087	0.48133	0.71704	0.26296	0.35591	0.6993	0.78771	0.65801	0.79723	0.34605	1.3163
ADG19007u_165	H_m	0	0	0	0	0	0	0	0	0	0	0	0	0.0075394	0	0	0.023136	0.016149	0.081723	0.034411	0.030726	0.03945	0.079214	0.54097	0.7145	0.46183	0.081462	0.56508	0.35126	2.0322	0.24004	0.78211	0.82847	0.8725	0.70029	0.40075	0.65699	0.50468	0.58315	0.59743	0.7442	0.26869	0.36502	0.68549	0.99268	0.72559	0.76751	0.358	1.533
ADG19007u_166	H_m	0.0091825	0.0040053	0.0074936	0.0016601	0.005538	0.00036641	0.0012059	0.017954	0.0084776	0.00046226	0.0016299	0.0039516	0.016439	0.0037322	0.0072131	0.04414	0.021835	0.087913	0.037662	0.036853	0.045399	0.081514	0.55446	0.67372	0.43365	0.094033	0.49478	0.38876	0.40641	0.26039	0.77987	0.8812	0.96349	0.70395	0.38097	0.7071	0.50874	0.56282	0.60389	0.82866	0.27757	0.36223	0.75393	0.95068	0.78842	0.97402	0.38935	1.3778
ADG19007u_167	H_m	0.004982	0.0009116	0.0055107	0	0	0	0	0.00068759	0	0	0.0024087	0.0001055	0.027944	0.0012801	0.0035989	0.025097	0.020977	0.11101	0.045883	0.035633	0.063596	0.104	0.64562	0.81372	0.53016	0.12236	0.55666	0.34888	1.286	1.9076	6.0286	4.3959	1.3378	0.8861	0.47912	0.69061	0.5393	0.52573	0.58814	0.77304	0.293	0.40352	0.73626	1.1075	0.95274	0.99776	0.32751	1.5404
ADG19007u_161	H_m	0.0028621	0	0	0	0	0	0	0.0073154	0	0	0	0	0.0056951	0	0.0014937	0.02183	0.015035	0.066264	0.026395	0.030084	0.039902	0.0693	0.47653	0.55485	0.35307	0.072568	0.38375	0.28778	0.20663	0.21805	0.68736	0.80713	0.74981	0.53455	0.34306	0.5856	0.45626	0.3912	0.46118	0.71499	0.26348	0.34289	0.6665	0.73702	0.67348	0.83927	0.36321	1.1557
ADG19007u_162	H_m	0.019634	0	0	0	0	0	0	0	0	0	0	0	0.023179	0	0	0.033776	0.014174	0.075094	0.031594	0.031075	0.043864	0.090557	0.59834	0.76198	0.5072	0.08354	0.63113	0.38179	2.013	0.30407	0.8935	0.93322	1.0659	0.89694	0.46384	0.72052	0.608	0.65671	0.67501	0.86913	0.29674	0.405	0.76885	1.0546	0.82312	0.89162	0.41779	1.594
ADG19007u_195	H_m	0.012846	0	0.010115	0.0054466	0.0041827	0	0.0019004	0.015057	0.0045187	0.0015954	0.0026052	0.00036264	0.022396	0.0035929	0.0058937	0.036801	0.027052	0.10089	0.039226	0.038496	0.046734	0.10499	0.49641	0.65548	0.41044	0.087768	0.53989	0.33946	2.0092	0.27095	0.63025	0.81967	0.79155	0.62218	0.35153	0.64632	0.48653	0.59503	0.52882	0.66599	0.23708	0.34502	0.74992	0.84915	0.87189	0.84649	0.38321	1.3648
ADG19007u_196	H_m	0.0079057	0.00024656	0.0018026	0	0	0	0	0	0	0	0	0	0.0067115	0	0.0042116	0.02358	0.024231	0.085014	0.030125	0.034018	0.040439	0.087449	0.5453	0.72301	0.44816	0.088842	0.55598	0.33403	0.66501	0.28581	0.65735	0.77645	0.88835	0.77255	0.34935	0.72758	0.57076	0.7473	0.61996	0.76029	0.2581	0.36921	0.88764	0.96325	1.0761	0.97623	0.44987	1.6907
ADG19007u_197	H_m	0	0	0	0	0	0	0	0	0	0	0	0	0.002583	0	0.0029913	0.018014	0.025128	0.079739	0.039261	0.035209	0.066793	0.097125	0.64955	0.75334	0.43696	0.11309	0.46318	0.33484	0.2549	0.28462	0.74458	1.2658	1.006	0.72187	0.44052	0.72787	0.49512	0.63502	0.6692	0.95484	0.28531	0.38682	1.0935	0.91692	1.4487	0.88631	0.3342	1.2422
ADG19007u_191	H_m	0.012277	0.0053358	0.013351	0.0086163	0.012283	0.0060146	0.0056343	0.025086	0.017178	0.0086565	0.0060668	0.0060473	0.028346	0.0083771	0.010946	0.052965	0.034306	0.10943	0.039785	0.045631	0.051579	0.093113	0.56631	0.7007	0.42671	0.097777	0.48178	0.3342	0.23496	0.26275	0.7458	1.0922	0.90544	0.65556	0.39366	0.69847	0.50382	0.52399	0.56803	0.78657	0.26314	0.3724	0.82153	0.92059	0.86268	0.82706	0.36406	1.4298
ADG19007u_192	H_m	0.0024292	0	0.0059229	0	0	0	0	0.0027583	0	0	0	0	0.003058	0	0.00022403	0.023371	0.021646	0.096495	0.039009	0.041148	0.047292	0.090401	0.56882	0.74417	0.45577	0.091287	0.57074	0.35098	1.8847	0.27926	0.76556	1.0937	0.91151	0.78729	0.45676	0.69429	0.52256	0.624	0.59806	0.74817	0.25222	0.3595	0.79679	0.9751	0.96357	0.82319	0.36592	1.6118
ADG19007u_193	H_m	0.0041902	0	0	0	0	0	0	0.019561	0	0	0	0	0.011775	0.0013297	0.0048387	0.052668	0.032764	0.10707	0.035602	0.039191	0.051257	0.10062	0.69186	0.81172	0.47145	0.10169	0.53803	0.39406	0.54009	0.3266	0.86418	1.2091	1.1086	0.8208	0.46475	0.84003	0.61074	0.65326	0.70697	0.95421	0.2961	0.40956	1.0691	1.0529	1.379	0.92765	0.38963	1.584
ADG19007u_194	H_m	0.014603	0.0042531	0.011481	0	0.0020068	0.0041821	0.0029456	0.013851	0.0081245	0.0011957	0	0	0.018417	0.0059145	0.0064939	0.04055	0.025528	0.10403	0.035914	0.037942	0.049089	0.10722	0.54739	0.64973	0.39208	0.096857	0.48714	0.31888	0.31592	0.27612	0.60871	0.80149	0.82244	0.57321	0.32496	0.65234	0.46662	0.52104	0.51456	0.75976	0.25318	0.36269	0.81155	0.80269	0.85413	0.85971	0.38031	1.2058
ADG19007u_243	H_f	0.012554	0.0041017	0.0090224	7.2022e-05	0	0	0	0.03692	0.0073371	0	0	0	0.0085396	0.0033069	0.0037318	0.049115	0.026222	0.097105	0.027833	0.036604	0.048281	0.085134	0.73146	0.854	0.47953	0.096334	0.5222	0.50144	0.6122	0.42832	1.201	1.0435	1.3436	1.8248	0.69086	0.78453	0.54418	0.7525	0.64398	0.98438	0.28196	0.45781	0.85075	1.2665	1.0839	1.0748	0.36276	1.6281
ADG19007u_244	H_f	0.0094969	0.0035999	0.013167	0.0039658	0.003739	0.0031984	0.0026105	0.013358	0.0063574	0.0012616	0.0033542	0.0032091	0.02943	0.0082736	0.012689	0.058262	0.0309	0.083457	0.031017	0.037961	0.046071	0.071797	0.53588	0.71371	0.39712	0.083007	0.48277	0.39364	0.42259	0.37946	0.95771	0.87742	1.0541	1.3945	0.65997	0.72601	0.49106	0.59371	0.5681	0.80586	0.25145	0.43435	0.85187	1.0019	1.1312	1.0842	0.35407	1.5058
ADG19007u_245	H_f	0.01438	0.0038845	0.010643	0	0	0	0	0.0025254	0	0	0	0	0.018435	0	0.0029303	0.047564	0.013396	0.082837	0.026505	0.031316	0.042756	0.06636	0.53305	0.75581	0.47912	0.075535	0.66691	0.38305	3.7637	0.3851	0.9514	0.83709	0.99206	1.751	0.74261	0.69191	0.51133	0.84578	0.57392	0.68277	0.2163	0.41612	0.84556	1.0944	1.1711	1.0237	0.34765	1.6106
ADG19007u_246	H_f	0.0050868	0.0016044	0.010635	9.8575e-05	0.0023487	0.0038055	0.0013852	0.012335	0.0054952	0.0030467	0.00083466	0.0022807	0.024046	0.0051883	0.012174	0.053277	0.027084	0.075286	0.029499	0.034326	0.045009	0.072158	0.61139	0.8193	0.4202	0.087165	0.54256	0.41657	0.51002	0.37887	0.91256	0.78512	1.0274	1.4467	0.59914	0.79414	0.59297	0.66984	0.64792	0.84126	0.26117	0.4253	0.87097	1.0694	1.1649	1.1768	0.4144	1.6961
ADG19007u_247	H_f	0.0082219	0.0033686	0.015458	0.0044995	0.0028146	0.0036244	0.0029074	0.021686	0.0094543	0.0042835	0.0018679	0.0021469	0.026033	0.0057016	0.011837	0.042445	0.032988	0.13903	0.043061	0.04192	0.056249	0.09467	0.62199	0.84106	0.48087	0.10294	0.60632	0.42897	0.44934	0.30842	0.87658	0.98105	0.90749	1.2948	0.55728	0.74098	0.479	0.62027	0.52401	0.73647	0.24788	0.40053	0.79644	0.93081	0.90156	0.95418	0.39734	1.4656
ADG19007u_241	H_f	0.0028648	0.0005239	0.0045662	0	0	0.001292	0	0.0060434	0	0.0010849	0	0	0.01467	0.0024263	0.0065275	0.034007	0.024564	0.091888	0.035715	0.039696	0.051174	0.087199	0.63971	0.78129	0.47182	0.10017	0.51613	0.49369	0.46952	0.29398	1.1193	1.1057	1.0945	1.0054	0.50186	0.69269	0.54463	0.58756	0.66892	0.92289	0.2843	0.38779	0.7372	1.2371	0.84743	0.88434	0.36128	1.7469
ADG19007u_242	H_f	0.015352	0.0049069	0.015798	0.0021702	0.0017542	0.0085767	0.0042029	0.029801	0.010663	0.0066851	0.002794	0.0034067	0.026218	0.0073067	0.011704	0.051904	0.031254	0.12079	0.042487	0.045081	0.056575	0.092355	0.7333	0.93391	0.50767	0.10051	0.60122	0.48864	3.1226	0.38907	1.1258	1.0417	1.2435	1.3828	0.57122	0.75374	0.56943	0.80862	0.67573	1.0115	0.2909	0.40752	0.7619	1.2741	0.9468	0.91928	0.37331	1.6536
ADG19007u_283	H_m	0	0.0013174	0	0	0	0	0.00046395	0.022967	0.0011656	0	0	0	0.014009	0.0024447	0.0055553	0.044353	0.029819	0.12441	0.045409	0.03876	0.054941	0.096596	0.69277	0.85387	0.4399	0.112	0.57757	0.3794	0.32217	0.29061	0.87675	1.5094	1.1574	0.66257	0.4806	0.71337	0.46938	0.48202	0.56765	0.83619	0.27979	0.38808	0.7531	0.96077	0.72648	0.91449	0.33114	1.4529
ADG19007u_284	H_m	0.0072583	0	0.0043994	0	0	0	0	0.002014	0	0	0	0	0.0074007	0	0.0049308	0.031528	0.021482	0.11268	0.045879	0.037771	0.050506	0.10459	0.54995	0.69374	0.37815	0.087655	0.56785	0.34347	0.42085	0.35609	0.96422	1.1445	1.1802	0.6416	0.36315	0.6093	0.39181	0.41627	0.47936	0.86534	0.25708	0.3633	0.66758	1.1137	0.64629	0.78648	0.30434	1.2454
ADG19007u_285	H_m	0.014501	0.0041775	0.0094226	0	0.0042142	0.0011087	0	0.006471	0	0.0014489	0	0	0.0167	0.00049722	0.0070095	0.03659	0.025836	0.098584	0.041706	0.042093	0.048001	0.096311	0.598	0.79796	0.41946	0.091376	0.61751	0.37401	0.68423	0.39839	1.0708	1.164	1.3674	0.77541	0.40629	0.70797	0.63882	0.55066	0.57194	0.95894	0.28333	0.38732	0.71403	1.2369	0.78002	0.88644	0.34573	1.3905
ADG19007u_286	H_m	0.0058382	0.0016458	0.0052039	0.00020316	0.0032905	0.0018781	0.0028927	0.014051	0.0040019	0.0024383	0.002	0.0011476	0.016184	0.0025213	0.0061782	0.038442	0.03011	0.11822	0.040145	0.03858	0.054868	0.10348	0.64563	0.77927	0.41161	0.10232	0.53364	0.38879	0.53098	0.4034	1.0973	1.172	1.401	0.72722	0.37488	0.71051	0.50489	0.5491	0.56298	0.99308	0.28517	0.37886	0.74944	1.2081	0.77121	0.96388	0.37065	1.391
ADG19007u_287	H_m	0	0	0.0056931	0	0	0	0	0.0060496	0.0013645	0.0011511	0.0010055	0.0021081	0.026791	0.0055291	0.0094063	0.041059	0.029603	0.16329	0.060579	0.046738	0.087675	0.11347	0.65525	0.84874	0.45601	0.1424	0.54816	0.42101	0.5136	0.31227	0.98181	2.0951	0.96082	0.65089	0.41648	0.69693	0.47908	0.50301	0.53469	0.81711	0.28377	0.37737	0.7939	0.87453	0.75678	0.91625	0.29581	1.4427
ADG19007u_281	H_m	0	0	0	0	0	0	0	0.020095	0.00062804	0	0	0	0.016666	0.00092602	0.0068683	0.041131	0.028806	0.12966	0.045902	0.039806	0.05672	0.10601	0.6476	0.79292	0.42228	0.10639	0.55921	0.35129	0.29933	0.25999	0.81834	1.42	1.0098	0.57852	0.46816	0.67066	0.42913	0.4169	0.52229	0.77417	0.27015	0.36553	0.71425	0.89974	0.67065	0.84169	0.30756	1.3236
ADG19007u_282	H_m	0.00040175	0	0.0014812	0	0	0	0.00083706	0.014832	0	0	0	0	0.02194	0.0027331	0.0056217	0.044032	0.031323	0.12695	0.048838	0.043504	0.058726	0.10762	0.67038	0.88612	0.45638	0.11523	0.68972	0.3627	0.46592	0.28273	0.85419	1.4012	1.1535	0.69851	0.52784	0.73166	0.59678	0.53134	0.58416	0.82735	0.28397	0.37367	0.74268	0.97683	0.74369	0.86366	0.31762	1.4236
ADG19007u_303	H_m	0.004424	0.00044564	0.0082721	0.00011388	0.0028766	0.00096656	0.0016933	0.020573	0.0075096	0	0.0012664	0.0029307	0.010975	0.0026738	0.0050524	0.044443	0.025671	0.091943	0.032379	0.033533	0.045562	0.083577	0.64178	0.75362	0.47967	0.098962	0.64501	0.42048	0.43397	0.31352	0.88313	1.0823	1.2555	0.80714	0.38973	0.70547	0.48573	0.62784	0.58687	0.87096	0.26025	0.34672	0.75612	0.97971	0.84215	0.90822	0.35208	1.4704
ADG19007u_304	H_m	0	0	0	0	0	0	0	0	0	0	0	0	0	0	0	0.012309	0.014153	0.061435	0.02266	0.024586	0.036681	0.059365	0.51115	0.65727	0.40539	0.089334	0.48123	0.32086	0.41461	0.29769	0.82624	0.94841	1.2841	0.73651	0.32765	0.64043	0.44051	0.65718	0.51929	0.93108	0.24295	0.32462	0.68719	0.94981	0.72674	0.85164	0.3218	1.1753
ADG19007u_305	H_m	0.012457	0.0054594	0.015506	0.0055715	0.0064947	0.0036978	0.001843	0.013052	0.007527	0.0071191	0.0020445	0.003078	0.018505	0.0058222	0.0078517	0.04362	0.032565	0.10755	0.038926	0.040688	0.049008	0.087721	0.55647	0.75505	0.50637	0.093113	0.71097	0.38445	0.60714	0.30977	0.91917	0.96009	1.2175	0.87482	0.35375	0.70074	0.59259	0.89628	0.55305	0.83785	0.2518	0.35972	0.70626	1.0543	0.805	0.84735	0.3437	1.3495
ADG19007u_306	H_m	0.0015918	0.0015498	0.0023245	0	0	0.00017667	0.00099602	0.016857	0.0022426	0	0	0	0.010395	0.0019506	0.003711	0.035362	0.028318	0.093456	0.037571	0.034499	0.051949	0.085119	0.64742	0.85099	0.51424	0.11364	0.57284	0.43871	0.44258	0.31127	0.91525	1.065	1.2385	0.83892	0.3956	0.75809	0.52703	0.77997	0.62852	0.90854	0.2758	0.36857	0.77947	1.0405	0.89284	1.0309	0.391	1.4683
ADG19007u_307	H_m	0	0.00060928	0	0	0	0	0.00042258	0.026329	0.0045267	0	0	0	0.017018	0.0036062	0.0058785	0.049487	0.03381	0.18475	0.053143	0.04599	0.07415	0.10127	0.82422	0.92216	0.57612	0.13374	0.68914	0.40794	0.43404	0.33468	1.2872	1.8533	1.3633	0.87245	0.49426	0.73328	0.48426	0.56944	0.57488	0.88928	0.27398	0.37572	0.7646	1.0413	0.78068	0.90263	0.28621	1.4045
ADG19007u_301	H_m	0.004256	0	0.00063315	0	0	0	0	0.0078533	0	0	0	0	0.0015527	0.0022587	0.0032233	0.028359	0.021787	0.08023	0.030262	0.034385	0.046479	0.077963	0.54626	0.64768	0.40584	0.090734	0.46264	0.37497	0.31276	0.25911	0.74415	0.9891	1.0401	0.67438	0.34372	0.64395	0.41453	0.5413	0.51552	0.75523	0.24262	0.3402	0.70179	0.81967	0.72081	0.8113	0.31991	1.3094
ADG19007u_302	H_m	0.0033033	0.004181	0.0056897	1.0553e-05	0.00052424	0.0015731	0.0029981	0.014264	0.0044774	0.0004457	0.0012787	0.002548	0.017678	0.004029	0.0061213	0.040029	0.027839	0.096241	0.037178	0.040185	0.056819	0.084862	0.59861	0.80716	0.50272	0.11246	0.67376	0.43388	0.43412	0.28475	0.83352	1.0292	1.1445	0.87533	0.41528	0.73403	0.59856	0.81819	0.61583	0.82919	0.26247	0.35621	0.81765	0.95818	0.97464	0.87286	0.34016	1.4405
ADG19007u_352	H_f	0.017295	0.0040227	0.0063517	0	0	0.0016792	0	0.0095591	0.0060085	0	0	0.0013402	0.0094776	0.0018529	0.0026936	0.025655	0.020639	0.078607	0.028478	0.033717	0.038972	0.077312	0.60429	0.79668	0.40714	0.079254	0.58272	0.36121	0.44627	0.27709	0.9859	0.73128	1.1761	0.92667	0.3629	0.64966	0.60189	0.5737	0.51648	0.7403	0.22217	0.31946	0.59489	0.87971	0.66637	0.79214	0.3442	1.8633
ADG19007u_353	H_f	0.0029353	0	0	0	0	0	0	0.0040428	0	0	0	0	0	0	0	0.014212	0.0058715	0.067293	0.02119	0.021949	0.038572	0.076891	0.67727	0.82092	0.39801	0.080767	0.54281	0.43292	0.3362	0.305	1.0119	0.8521	1.1652	0.89852	0.37698	0.70003	0.53033	0.54223	0.57419	0.8179	0.23827	0.34437	0.67539	0.87142	0.75718	0.88891	0.37007	1.9677
ADG19007u_354	H_f	0	0	0.00066315	0	0	0	0	0.0068106	0	0	0	0	0.0055774	0	0.0034141	0.025996	0.020412	0.072722	0.033227	0.032522	0.047085	0.068693	0.52806	0.64689	0.36173	0.089472	0.4961	0.32946	0.26998	0.25861	0.90742	0.74755	0.94053	0.667	0.34897	0.63609	0.46411	0.47013	0.50784	0.74186	0.23891	0.34392	0.67899	0.77831	0.72032	0.92806	0.36261	1.6598
ADG19007u_355	H_f	0.015576	0.0039406	0.010724	0	0	0	0	0.00068154	0	0	0	0	0.0023389	0	0	0.025716	0.021705	0.072474	0.025686	0.031988	0.041628	0.067943	0.53165	0.68947	0.3847	0.078522	0.59469	0.32251	0.42461	0.23309	0.87343	0.65225	0.90675	0.85176	0.33626	0.62878	0.61508	0.59924	0.50824	0.65907	0.20635	0.30236	0.57132	0.80757	0.69054	0.75262	0.34098	1.8492
ADG19007u_356	H_f	0.016528	0.0070567	0.02307	0.0095077	0.013063	0.0091548	0.010651	0.027582	0.02397	0.012808	0.0084957	0.0081912	0.030728	0.0093989	0.012232	0.050733	0.035017	0.093536	0.04033	0.040837	0.046916	0.08008	0.64513	0.73516	0.40746	0.092927	0.54982	0.39796	0.30567	0.28038	0.9154	0.75566	1.0258	0.86761	0.35868	0.71688	0.53898	0.56657	0.57405	0.78584	0.2416	0.3315	0.66205	0.82212	0.77771	0.907	0.35658	1.9263
ADG19007u_357	H_f	0	0	0.0013214	0	0	0	0	0.0039354	0	0	0	0	0.013082	0	0.0014982	0.026394	0.017478	0.115	0.040606	0.041742	0.056536	0.08779	0.68975	0.75129	0.41622	0.095108	0.51516	0.50321	0.5354	0.29564	1.2232	0.89433	1.1117	0.88896	0.46865	0.70765	0.54649	0.54519	0.52008	0.84023	0.26122	0.38353	0.97567	1.0115	0.79796	0.8497	0.35831	1.3501
ADG19007u_351	H_f	0.00059684	0	0	0	0	0	0	0.011647	0	0	0	0	0	0	0.0017653	0.022076	0.01245	0.060656	0.02706	0.027655	0.036683	0.063895	0.50621	0.64059	0.35498	0.086659	0.4548	0.32791	0.28757	0.27546	0.9732	0.79195	1.3706	0.75656	0.3381	0.5668	0.38456	0.4125	0.46385	0.71512	0.2134	0.29899	0.59412	0.78253	0.61647	0.8165	0.3321	1.4434
ADG19007u_404	H_m	0.0012696	0	0.0014936	0	0	0	0	0.0054018	0.0012725	0.0001763	0	0.00018641	0.015621	0.002651	0.0048305	0.027715	0.026525	0.073292	0.039106	0.034745	0.054583	0.0864	0.71039	0.75579	0.44949	0.098709	0.55739	0.42875	0.27457	0.28238	0.80762	1.1217	1.2716	0.74673	0.40593	0.70806	0.46877	0.67196	0.56671	0.84715	0.28544	0.39274	0.74013	0.84157	0.75909	0.90212	0.32536	1.5158
ADG19007u_405	H_m	0.010812	0	0	0	0	0	0	0	0	0	0	0	0.010721	0	0	0.014915	0.016669	0.12561	0.036193	0.036791	0.054676	0.09276	0.7187	0.80464	0.4697	0.08753	0.68482	0.41932	0.61003	0.25678	0.7975	1.0128	1.2031	0.8385	0.40749	0.67063	0.46606	0.75613	0.5595	0.72923	0.25366	0.37778	0.68001	0.84616	0.74638	0.83067	0.33282	1.5246
ADG19007u_406	H_m	0	0	0	0	0	0	0	0	0	0	0	0	0	0	0	0.0065949	0.012217	0.058079	0.016732	0.02038	0.03357	0.069139	0.74581	0.81561	0.45176	0.085616	0.70074	0.45087	0.41356	0.29587	0.92664	1.171	1.4559	0.93294	0.38426	0.73173	0.51968	0.79234	0.59222	0.77396	0.25957	0.37795	0.69974	0.8463	0.80324	1.0149	0.37549	1.5895
ADG19007u_407	H_m	0	0	0	0	0	0	0	0	0	0	0	0	0.013642	0	0.00021611	0.016974	0.014077	0.18084	0.046572	0.034172	0.059616	0.10419	1.0112	0.80154	0.47759	0.089237	1.3155	0.45885	0.28483	0.31084	1.7087	1.0321	0.99553	0.76537	0.4453	1.3749	0.47048	0.78049	1.0444	0.69753	0.23895	0.31932	0.64331	0.84726	0.65561	0.83991	0.31109	1.5586
ADG19007u_401	H_m	0.0035773	0	0.0023287	0	0	0	0	0.0044745	0	0	0	0	0.010182	0	0	0.020192	0.018454	0.089747	0.032154	0.030483	0.047232	0.078915	0.61255	0.68679	0.39238	0.088751	0.43941	0.36466	0.2414	0.24956	0.7991	1.0415	1.1667	0.64686	0.37829	0.67947	0.58525	0.4765	0.50795	0.79301	0.24978	0.33322	0.65211	0.75933	0.67137	0.80668	0.29921	1.1837
ADG19007u_402	H_m	0.017461	0.0029061	0.018593	0	0	0.001363	0	0.0015487	0	0	0	0	0.015372	0.0037546	0	0.029054	0.020942	0.085265	0.031777	0.028837	0.037829	0.078475	0.62126	0.74811	0.45525	0.078369	0.58451	0.4007	0.41131	0.25111	0.81035	0.97737	1.1217	0.78618	0.41206	0.67406	0.63078	0.6369	0.54921	0.77477	0.25412	0.35611	0.64669	0.85762	0.75801	0.83758	0.33014	1.4279
ADG19007u_403	H_m	0.014685	0.0082546	0.015358	0.0063222	0.010427	0.006846	0.0075027	0.025961	0.012529	0.0092671	0.0067555	0.003871	0.027793	0.0060929	0.0097904	0.041415	0.028548	0.10873	0.037495	0.03807	0.051061	0.08845	0.73655	0.79083	0.46644	0.092502	0.58919	0.44061	0.43523	0.2836	0.88209	1.1254	1.2997	0.76467	0.40908	0.73461	0.58794	0.58495	0.58059	0.83377	0.2646	0.36394	0.69512	0.91434	0.7721	0.90067	0.35108	1.4636
ADG19007u_434	H_m	0.002507	0.00064216	0.0038941	0	0	0	0.00049412	0.010524	0.005044	0.0019459	0.0011063	0.0024646	0.026337	0.0035513	0.0092038	0.045863	0.036827	0.12433	0.048928	0.055695	0.072883	0.12096	0.70576	0.81271	0.47636	0.12958	0.5796	0.39023	0.43554	0.32828	0.87221	1.0816	1.4168	0.77548	0.37667	0.73352	0.49897	0.60754	0.63643	1.008	0.29788	0.39307	0.77952	1.1107	0.78741	0.90158	0.33768	1.4739
ADG19007u_435	H_m	0.014429	0	0.0016138	0	0	0	0	0.0058534	0	0	0	0	0.023036	0.00018849	0.0067193	0.038219	0.030835	0.11362	0.050925	0.047278	0.063432	0.11272	0.70815	0.87079	0.49081	0.10225	0.65601	0.39345	0.67534	0.3371	0.88133	1.0122	1.3732	0.95326	0.40527	0.77596	0.60789	0.73239	0.69977	0.95789	0.29536	0.40475	0.7615	1.246	0.87347	0.92695	0.39153	1.6699
ADG19007u_436	H_m	0.0020951	0	0.00042391	0	0	0	0	0.0095183	0	0	0	0	0.014507	0.0031856	0.0047932	0.034596	0.029518	0.10102	0.042582	0.045582	0.059832	0.11336	0.76134	0.89467	0.47143	0.10702	0.58987	0.4188	0.48703	0.3652	0.97522	1.1358	1.435	0.89525	0.43483	0.87448	0.63858	0.6332	0.77471	1.0898	0.30688	0.3968	0.81918	1.2654	0.89169	0.99727	0.38986	1.6477
ADG19007u_437	H_m	0	0	0	0	0	0	0	0	0	0	0	0	0	0	0	0.010544	0.020361	0.09356	0.033231	0.035585	0.074858	0.086934	0.75525	0.84166	0.4477	0.11653	0.44458	0.42829	0.31944	0.31401	0.78501	1.1145	1.2795	0.81912	0.43407	0.77581	0.57139	0.57562	0.68082	1.0837	0.29994	0.4009	0.95482	0.92485	1.1107	0.96158	0.35307	1.3986
ADG19007u_431	H_m	0	0	0.0021867	0	0	0	0	0.011641	0	0	0	0.00044111	0.012069	0.0038571	0.0060304	0.039742	0.031306	0.11389	0.043702	0.052323	0.069668	0.11426	0.69888	0.85079	0.47181	0.12617	0.55628	0.39083	0.33143	0.29061	0.80911	1.1547	1.1276	0.75789	0.38657	0.74503	0.51123	0.55878	0.63886	0.91766	0.2776	0.37092	0.80342	1.0059	0.82053	0.97701	0.34742	1.612
ADG19007u_432	H_m	0.014133	0.0037902	0.015093	0	0	0	0	0.0041028	0	0	0	0.00093439	0.019485	0.0053526	0.0053048	0.038861	0.025794	0.1133	0.049374	0.055279	0.072014	0.12399	0.71576	0.86539	0.51111	0.10691	0.6841	0.41719	0.70941	0.31319	0.83393	1.1302	1.1952	0.96532	0.43199	0.77363	0.57998	0.7426	0.70338	0.90299	0.28543	0.39186	0.95731	1.1354	1.2315	0.93937	0.39504	1.7509
ADG19007u_433	H_m	0.0082108	0	0.0048979	0	0	0.0004901	0.0037547	0.012831	0.0019357	0	0.001281	0	0.019954	0.0015353	0.0025266	0.041647	0.027817	0.10863	0.042706	0.048744	0.066236	0.11561	0.68772	0.80282	0.45613	0.10543	0.55909	0.37581	0.37549	0.28728	0.75682	1.1355	1.1351	0.7949	0.39751	0.74641	0.5172	0.58323	0.63165	0.89035	0.27374	0.36906	0.93946	0.96875	1.1598	0.91264	0.34241	1.6369
ADG19007u_475	H_m	0.0089896	9.9708e-05	0.011394	0	0	0	0	0	0	0	0	0	0.0045822	0	0.0011924	0.018386	0.013648	0.11138	0.033677	0.03243	0.047422	0.075483	0.46882	0.58727	0.33756	0.080197	0.51223	0.30233	0.52663	0.34407	0.9362	0.99187	1.2026	0.66637	0.36736	0.57847	0.43879	0.41495	0.483	0.85361	0.23376	0.32761	0.66668	1.237	0.65835	0.75343	0.33702	1.2633
ADG19007u_476	H_m	0.00035935	0	0.0033149	0	0	0	0	0.0058184	0.00027505	0	0	9.3711e-05	0.0083493	0	0.0022005	0.02403	0.020567	0.095867	0.033772	0.035731	0.048462	0.08093	0.54912	0.66892	0.36308	0.098218	0.52112	0.3478	0.48075	0.40596	1.1341	1.0031	1.403	0.76192	0.40521	0.6633	0.48623	0.43855	0.54136	1.0354	0.27431	0.37339	0.76326	1.4004	0.74721	0.87466	0.36621	1.3695
ADG19007u_477	H_m	0.0053133	0.0011526	0.0080549	0.0016806	0.0048982	0.0025289	0.0012789	0.011231	0.0048003	0.0053867	0.0021215	0.002797	0.027507	0.004568	0.0070204	0.02923	0.023523	0.12012	0.043979	0.040339	0.062276	0.090326	0.65024	0.69982	0.39778	0.10527	0.53707	0.34799	0.28859	0.27536	0.87938	1.3088	1.0325	0.62421	0.37614	0.61675	0.40808	0.40133	0.57994	0.75428	0.25337	0.31993	0.64993	0.8646	0.62607	0.72853	0.32444	1.3919
ADG19007u_471	H_m	0.0032244	0	0.0037892	0	0	0	0	0.0010238	0	0	0	0	0.0039165	0	0	0.01631	0.016116	0.1466	0.037487	0.038281	0.05844	0.12162	0.66553	0.80101	0.40924	0.094023	0.53596	0.35279	0.38713	0.35341	1.0147	1.202	1.2625	0.83899	0.4525	0.66396	0.46336	0.4537	0.55992	0.8953	0.28014	0.39331	0.76799	1.1271	0.77681	0.87804	0.34063	1.6056
ADG19007u_472	H_m	0.0089511	0.0018507	0.016177	0	0	0	0	0.00095111	0	0	0	0	0.020658	0	0.0017768	0.033638	0.0217	0.16383	0.046108	0.046942	0.069789	0.12061	0.69083	0.88645	0.46544	0.10129	0.63667	0.37736	0.53327	0.35412	1.0017	1.2111	1.274	0.8072	0.5139	0.73563	0.59401	0.56023	0.68707	0.908	0.29787	0.40877	0.83078	1.386	0.89798	0.87977	0.39006	1.8706
ADG19007u_473	H_m	0.010001	0.0024648	0.011454	0.0022093	0	0.0012699	0	0.014505	0.0029311	0	0.00069793	0	0.01265	0	0.0056917	0.024911	0.019341	0.10711	0.033526	0.032407	0.053148	0.089269	0.54973	0.66394	0.36197	0.088191	0.44595	0.32044	0.44669	0.38525	1.1038	1.0545	1.3288	0.65625	0.40992	0.63052	0.44112	0.37083	0.50173	0.94566	0.2557	0.34752	0.75719	1.2836	0.78554	0.89687	0.3523	1.3989
ADG19007u_474	H_m	0.0045346	0	0.0077281	0.00043009	0.00074661	0.0011594	0.0017334	0.0071156	0.0038408	0.0019365	0.0011849	0.0030931	0.010897	0.0031353	0.0048651	0.02014	0.017241	0.070506	0.028517	0.031232	0.041312	0.063995	0.379	0.48274	0.29492	0.07973	0.39559	0.27824	0.38575	0.33627	0.91258	0.79469	1.2118	0.64248	0.30586	0.57059	0.38449	0.39594	0.4205	0.86435	0.22385	0.30419	0.66845	1.1043	0.66268	0.832	0.34949	1.2036
ADG10003u_009	D_m	0	0	0	0	0	0	0	0.031749	0	0	0	0	0.015826	0	0.003443	0.046012	0.024377	0.15908	0.04633	0.045171	0.06295	0.1049	0.79577	0.86846	0.56701	0.10966	0.70767	0.45971	0.30441	0.28217	1.1226	1.5112	1.2674	1.2649	0.41681	0.75753	0.52895	1.4779	0.65233	0.89675	0.29807	0.40943	0.80188	0.94224	0.76827	0.86266	0.32586	1.3951
ADG10003u_010	D_m	0.0081798	0	0.0012897	0	0	0	0	0.028936	0	0	0	0	0	0	0	0.027295	0.019267	0.10396	0.032318	0.035615	0.045662	0.085677	0.69651	0.72335	0.55969	0.085085	0.60742	0.40812	0.25358	0.2327	0.90458	1.0487	1.2287	1.6071	0.34108	0.62947	0.54853	1.5129	0.59478	0.77247	0.23572	0.34607	0.58469	1.0041	0.64844	0.89761	0.29122	1.4541
ADG10003u_007	D_m	0.010803	0.0014349	0.0091003	0	0	0	0	0.008675	0.0029478	0	0	8.4861e-05	0.022209	0.00039111	0.0031309	0.043279	0.021097	0.13117	0.045246	0.047356	0.058921	0.10182	0.65738	0.68444	0.35269	0.083834	0.74011	0.3841	0.30175	0.32139	1.0675	1.3088	1.1622	0.60124	0.39559	0.71727	0.46683	1.0155	0.50828	0.73208	0.25396	0.3847	0.65246	0.81551	0.87258	0.82279	0.32045	3.6244
ADG10003u_008	D_m	0.0031735	0	0.0044487	0	0	0	0.0011089	0.036623	0.0046415	0	0	0.00052991	0.021058	0.0038066	0.0054466	0.052074	0.026662	0.12116	0.039315	0.03932	0.055051	0.099204	0.70845	0.87504	0.65685	0.097845	0.76453	0.44603	0.26543	0.25967	0.99022	1.0967	1.1406	2.1229	0.36395	0.66167	0.53122	1.6342	0.63217	0.70256	0.23802	0.3483	0.65921	1.122	0.75559	0.77278	0.33444	1.5746
ADG10003u_016	D_f	0.014549	0.0023304	0.017026	0.0061882	0.0090057	0.0032542	0.0044506	0.051316	0.014028	0.0049932	0.0048543	0.0068604	0.034031	0.0084706	0.0092432	0.06824	0.035393	0.11796	0.040177	0.042022	0.049237	0.09885	0.78334	0.77572	0.56233	0.12089	0.57071	0.44967	0.4115	0.33518	1.0047	1.034	1.169	1.1395	0.40346	0.85961	0.90023	1.2137	1.0045	0.81579	0.31614	0.42268	0.79849	1.9276	0.91591	0.9581	0.49884	2.3463
ADG10003u_017	D_f	0.00068091	0	0	0	0	0	0	0.030647	0	0	0	0	0.009777	0	0.0037929	0.050485	0.025358	0.1289	0.036959	0.038655	0.047739	0.10648	0.81323	0.85805	0.59148	0.13525	0.58937	0.42433	0.31029	0.29589	0.90385	1.0766	1.1524	1.0667	0.43856	0.80491	0.72208	0.97341	0.82518	0.75435	0.30084	0.41471	0.80019	1.5842	0.87492	0.95247	0.41283	1.9138
ADG10003u_015	D_f	0.018376	0.00083177	0.023602	0.0059512	0.0068872	0.0055841	0.0027941	0.027316	0.011982	9.8013e-05	0.0050137	0.0032932	0.041242	0.0043448	0.011071	0.060511	0.034087	0.14779	0.04449	0.044346	0.052929	0.10089	0.83728	0.8903	0.70704	0.12014	0.74635	0.43029	0.43502	0.34437	2.1333	1.0064	1.1129	1.2109	0.39781	0.78903	0.99527	1.2796	1.0995	0.77468	0.28813	0.41106	0.76662	2.2351	0.77944	0.80684	0.50174	2.6455
ADG10003u_022	D_f	0.010732	5.5562e-05	0.0017891	0	0	0	0	0.0071367	0	0	0	0	0.0064477	0	0	0.028141	0.013353	0.10794	0.031638	0.033666	0.044836	0.077662	0.70588	0.754	0.43411	0.086128	0.47797	0.34552	0.42093	0.24793	0.87586	1.0695	0.91449	0.7834	0.38613	0.6265	0.40939	0.56289	0.49424	0.90119	0.23977	0.35553	0.61609	0.7189	0.6131	0.73094	0.28199	1.6188
ADG10003u_023	D_f	0.048287	0.0017777	0.033993	0	0	0	0	0	0	0	0	0	0	0	0	0.0041157	0.005024	0.092296	0.017662	0.017958	0.019539	0.061501	0.70414	0.66498	0.38359	0.084556	0.47593	0.37077	0.36239	0.23578	0.82448	0.92425	1.0556	0.83586	0.32019	0.53974	0.37845	0.57733	0.4162	0.65516	0.23702	0.32811	0.53873	0.69004	0.54615	0.63798	0.23794	1.3513
ADG10003u_021	D_f	0.067013	0.020338	0.070715	0.025724	0.025023	0.022395	0.0089987	0.049039	0.028861	0.018647	0.018682	0.016863	0.071134	0.019846	0.028433	0.07345	0.041269	0.14716	0.053639	0.055143	0.06253	0.093967	0.68001	0.71397	0.43643	0.10463	0.51939	0.42904	0.40804	0.26653	0.78453	0.85302	0.99649	0.81463	0.35505	0.68096	0.44093	0.6349	0.54499	0.79053	0.2555	0.37975	0.65899	0.7873	0.67695	0.81417	0.32132	1.5555
ADG10003u_052	D_m	0.0018119	0	0.00487	0	0	0	0	0.012053	0.00059843	0	0	0	0.015192	0	0.003177	0.029146	0.022071	0.22347	0.039222	0.040787	0.072031	0.10705	0.8791	0.90594	0.48236	0.10798	0.55347	0.46797	0.21734	0.23548	0.69643	0.93054	1.1493	0.88172	0.40601	0.73947	0.57284	0.67652	0.62921	0.81728	0.27411	0.39333	0.78857	0.92721	0.6898	0.85639	0.36267	1.4804
ADG10003u_053	D_m	0.0040216	0.0017925	0.0083633	0.0010226	0.0021015	0.0021009	0.0030225	0.011017	0.0061694	0.0026924	0.0034423	0.0014825	0.023226	0.003308	0.0070223	0.02981	0.022181	0.10115	0.029458	0.030403	0.050273	0.072478	0.71739	0.97188	0.49428	0.090919	0.63418	0.6004	0.25066	0.21274	0.73383	0.8938	0.88932	1.1625	0.37898	0.76208	0.78468	0.93901	0.79871	0.82043	0.28844	0.40987	0.80648	1.2994	0.83459	0.95474	0.44994	1.9384
ADG10003u_051	D_m	0	0	0.0021554	0	0	0	0	0.013401	0.0033877	0.00029836	0.00027469	0.00021763	0.032302	0.0032496	0.0069691	0.043854	0.031863	0.24055	0.045889	0.044948	0.072806	0.099565	0.75543	0.78102	0.41119	0.10075	0.47386	0.46425	0.19896	0.20756	0.60812	0.95605	1.0596	0.681	0.40799	0.67304	0.45187	0.51545	0.5283	0.74594	0.25147	0.36972	0.7292	0.70844	0.63049	0.76946	0.30811	1.189
ADG10003u_066	D_m	0.00912	0	0.0075054	0	0	0.00038708	0	0.0069112	0.0039815	0.0011641	0	0	0.023511	0.0040617	0.0003015	0.026831	0.018914	0.090426	0.030389	0.035772	0.050783	0.11343	0.69668	0.76008	0.37887	0.087954	0.45194	0.41551	0.45798	0.33776	0.87138	1.0828	1.1381	0.73025	0.46042	0.90209	0.726	0.51293	0.65388	0.8876	0.29109	0.40491	0.78513	0.89749	0.94212	0.93498	0.35625	1.5421
ADG10003u_067	D_m	0.014034	0.0025998	0.012914	0.005298	0	0.0051094	0.003121	0.030613	0.009007	0.001037	0	0.0013797	0.025797	0.0048988	0.0088577	0.052853	0.032545	0.13986	0.045716	0.03914	0.060903	0.12244	0.84853	0.81961	0.47025	0.091142	0.53713	0.40045	0.54092	0.35554	1.0616	1.2669	1.3311	0.86564	0.48911	0.83311	0.60393	0.57154	0.6322	0.86866	0.30055	0.42789	0.81383	0.93569	0.89372	0.85617	0.33187	1.3364
ADG10003u_072	D_m	0	0	0	0	0	0	0	0.0045711	0	0	0	0	0.0092421	0.0008079	0.0035538	0.0237	0.022402	0.23396	0.034185	0.032828	0.050501	0.07326	0.87096	0.56562	0.41556	0.077182	1.9415	0.63821	0.35595	0.24489	3.487	0.7176	0.77409	0.50941	0.38601	2.6785	0.35715	0.43169	1.6929	0.54107	0.18058	0.26205	0.53641	0.59688	0.53104	0.96631	0.2344	1.0993
ADG10003u_073	D_m	0	0	0.00047861	0	0	0.00020252	0.0013223	0.036848	0.007302	0	0.00062974	0.00052327	0.011788	0.0023931	0.0068074	0.043356	0.027032	0.35045	0.036214	0.035965	0.054797	0.10645	2.0571	0.65923	0.58016	0.089031	4.3365	0.55322	0.32484	0.29353	4.1352	0.80008	1.0592	0.64595	0.41808	4.7589	0.48135	0.61908	3.1712	0.87005	0.26189	0.33139	0.65837	0.67155	0.59385	0.87706	0.26829	1.2649
ADG10003u_071	D_m	0.0077919	0.0025703	0.0060808	0.0020063	0.0043216	0.00083943	0.0025142	0.013357	0.0060957	0.0035029	0.00068874	0	0.018566	0.0048823	0.0044417	0.025718	0.022763	0.24285	0.040206	0.032691	0.044424	0.081909	1.5065	0.54415	0.46733	0.070861	2.4813	0.90097	0.40403	0.23403	3.6429	0.80572	0.86137	0.61416	0.37193	3.2816	0.37129	0.50452	1.9392	0.63096	0.21242	0.2897	0.54828	0.64048	0.54536	0.76439	0.2554	1.2873
ADG10003u_088	D_f	0	0	0	0	0	0	0	0.015552	0	0	0	0	0.013728	0.00075855	0.0037406	0.027102	0.024425	0.085199	0.034815	0.034678	0.051641	0.071272	0.65715	0.81781	0.49644	0.098865	0.57248	0.37669	0.26342	0.25502	0.74424	0.93383	1.0289	1.1165	0.39928	0.87833	0.72768	1.4123	0.71525	0.7581	0.26212	0.34605	0.73927	1.0699	0.80562	0.94898	0.32424	1.9516
ADG10003u_089	D_f	0.0031316	0	0.005905	0	0	7.3598e-06	0.0010913	0.020729	0.0047941	0.0013055	0.00064048	0.0018986	0.020784	0.0032317	0.0074381	0.037423	0.028638	0.11217	0.039583	0.0399	0.058494	0.086395	0.69855	0.88794	0.48319	0.10037	0.56731	0.36033	0.25502	0.24226	0.66567	0.87692	0.95415	1.111	0.38807	0.86225	0.69922	1.1124	0.62697	0.75042	0.26088	0.33817	0.76517	0.92724	0.88896	0.89358	0.33253	2.0265
ADG10003u_087	D_f	0	0	0	0	0	0	0	0.024611	0	0	0	0	0.014038	0.00017703	0.003117	0.034705	0.025281	0.08592	0.035051	0.033236	0.046861	0.075975	0.66625	0.78541	0.46125	0.08994	0.53125	0.37936	0.28998	0.27091	0.70716	0.90535	0.97182	0.91502	0.43266	0.81832	0.73414	0.98794	0.66057	0.7785	0.26256	0.3553	0.76231	0.95591	0.86811	0.91316	0.33568	2.0387
ADG10003u_098	D_f	0	0.0055303	0	0	0	0	0	0.036323	0.0051567	0	0	0	0.0043214	0	0.00074387	0.033552	0.012189	0.27435	0.034882	0.030378	0.037299	0.074158	2.1094	0.61958	0.50844	0.081867	3.4271	0.44989	0.20888	0.21034	2.6782	0.94413	0.72007	0.49251	0.36655	3.1701	0.45664	0.49694	2.8564	0.6956	0.19869	0.27121	0.58483	0.5389	0.51958	0.88868	0.34406	1.2167
ADG10003u_097	D_f	0.002839	0.0043982	0.0032392	0.0010558	0	0	0	0.016773	0.0047112	0	0	0.00028397	0.015757	0.0010205	0.0042392	0.029763	0.019473	0.21442	0.033404	0.029157	0.03904	0.068918	1.4837	0.63269	0.4786	0.07503	2.8198	0.43332	0.25144	0.22393	2.714	1.2026	0.75577	0.47503	0.3614	2.4554	0.48633	0.48383	2.4015	0.72748	0.19747	0.28434	0.54403	0.57067	0.50267	0.8029	0.28755	1.326
ADG10003u_118	D_m	0.0067781	0.0023923	0.0076794	0.0064897	0.0033435	0.0064326	0.0051237	0.025938	0.013642	0.0082786	0.0054619	0.0072247	0.052651	0.010053	0.014814	0.064237	0.045151	0.14967	0.068039	0.066432	0.088385	0.14766	0.95758	0.98002	0.53038	0.12654	0.62556	0.5386	0.49588	0.41989	1.0033	1.6184	1.5836	1.0411	0.65606	1.012	0.6816	0.75072	0.94818	1.414	0.41638	0.56189	1.0133	1.1194	1.0203	1.1601	0.42859	1.7501
ADG10003u_120	D_m	0.0028344	0	0.0053285	0	0	0.0007391	0.00044491	0.0096949	0.0028997	6.8432e-05	0.0014278	0.003512	0.030248	0.0050211	0.0069041	0.035473	0.029627	0.10668	0.054485	0.078732	0.14977	0.16333	0.76342	0.87736	0.52719	0.17752	0.5917	0.46486	0.80996	0.50585	1.0389	2.1825	1.1408	0.8231	0.50758	0.8707	0.67207	0.6934	0.70911	0.99928	0.31194	0.40932	0.81573	0.98434	0.99481	1.1247	0.39863	1.8844
ADG10003u_112	D_m	0.002262	0	0.0020011	0	0	0	0.00022466	0.012762	0.0025734	0.0010745	0.00020468	0	0.01781	0.0033445	0.0043254	0.033515	0.019463	0.1026	0.039902	0.035845	0.049725	0.076497	0.60666	0.80315	0.36367	0.084151	0.42391	0.35089	0.34159	0.25471	0.60693	0.90763	0.67012	0.62927	0.36548	0.659	0.44659	0.41411	0.47937	0.68488	0.2717	0.36192	0.69469	0.72694	0.6597	1.0904	0.40102	1.2454
ADG10003u_113	D_m	0.012221	0.00099315	0.0068096	0.00083197	0.0010576	0.0016389	0.00090975	0.022758	0.0064342	0.0023526	0	0.00029558	0.032759	0.0042092	0.0060571	0.045579	0.029119	0.12963	0.052367	0.05317	0.062756	0.12048	1.0473	1.3539	0.50486	0.11539	0.6227	0.47622	0.46933	0.33237	1.0132	1.5435	1.0307	0.97222	0.54113	0.8645	0.55628	0.53525	0.63668	1.0635	0.38373	0.51677	0.88608	0.94239	0.79717	1.0924	0.41799	1.7121
ADG10003u_114	D_m	0.007319	0.00057587	0.0080118	0.0011906	0.0053134	0.0026547	0.001714	0.0097451	0.0044073	0.0023815	0.002016	0.0022092	0.021673	0.0048788	0.0074327	0.036302	0.024875	0.13141	0.044144	0.044904	0.069646	0.11294	0.66253	0.78665	0.4387	0.1071	0.52028	0.44308	0.82687	0.3694	1.1945	2.1059	1.0513	0.70401	0.37824	0.7296	0.45691	0.4825	0.53392	0.77051	0.28826	0.38219	0.73891	0.80143	0.76498	1.08	0.38802	1.2502
ADG10003u_115	D_m	0.0039384	0	0.0052895	0	0	0	0	0.011274	0	0	0	0	0.032215	0.0040645	0.0070233	0.040355	0.02455	0.10711	0.051283	0.047573	0.052889	0.090246	0.7276	0.88788	0.4514	0.10401	0.54073	0.4517	0.87644	0.31321	0.76874	1.0352	1.0799	0.73722	0.52314	0.88779	0.6173	0.49471	0.60907	0.92085	0.2841	0.39974	0.75498	0.81831	0.86358	0.97456	0.39297	1.6488
ADG10003u_116	D_m	0.0023118	0	0.0038208	0	0	0	6.2988e-05	0.01864	0	0	0	0	0.021717	0.00040544	0.001972	0.037804	0.026216	0.09644	0.046789	0.046538	0.052393	0.079482	0.65311	0.82273	0.47117	0.10466	0.55055	0.4518	0.94183	0.31715	0.88779	1.0645	0.99077	0.68023	0.44623	0.71941	0.4976	0.45279	0.50884	0.76402	0.2499	0.35112	0.71382	0.76907	0.72297	0.85636	0.3451	1.4752
ADG10003u_117	D_m	0.011248	0.0020316	0.015944	0.00094861	0.0050609	0.0052646	0.0043787	0.040435	0.014225	0.0060318	0.0029778	0.0026525	0.038794	0.0066234	0.012347	0.063222	0.03935	0.15491	0.065378	0.06033	0.065868	0.096464	0.71471	0.91465	0.50721	0.1166	0.61958	0.50616	0.52741	0.37552	0.96208	1.126	1.1072	0.77222	0.54704	0.8485	0.52241	0.54192	0.57608	0.82633	0.2864	0.40098	0.805	0.8887	0.82656	1.0217	0.41036	1.7034
ADG10003u_152	D_f	0.060908	0.014119	0.065825	0.0079285	0.039828	0.0044478	0.0079571	0.025738	0.0046888	0.011492	0.0030189	0.0010754	0.029466	0.016042	0.010989	0.060461	0.034076	0.12979	0.046466	0.031646	0.041133	0.088186	0.69132	0.76854	0.40624	0.089507	0.53598	0.6052	0.58441	0.32874	0.77805	1.1112	0.98111	1.0227	0.43692	0.77474	0.48567	0.58662	0.53109	0.71007	0.26293	0.36122	0.6734	0.88397	0.74896	0.92063	0.35109	1.8124
ADG10003u_153	D_f	0.0083009	0	0.001742	0	0	0	0	0	0	0	0	0	0	0	0	0.0031542	0.0021431	0.063472	0.016043	0.014798	0.023725	0.045967	0.58798	0.7815	0.37848	0.063785	0.44656	0.54294	0.28942	0.28845	0.76262	0.81934	0.82468	1.1279	0.30939	0.6539	0.59914	0.67532	0.54245	0.64359	0.22744	0.32083	0.56972	0.91083	0.6844	0.81435	0.36142	1.825
ADG10003u_155	D_m	0.0003202	0	0	0	0	0	0	0.026354	0.0029196	0	0	0	0.0038326	0	0.0024311	0.042205	0.029797	0.090489	0.034192	0.036353	0.043342	0.084408	0.72842	0.7132	0.4496	0.10211	0.41502	0.31732	0.37469	0.3867	0.93912	1.1247	1.2355	0.77518	0.42897	0.8424	0.54116	0.51666	0.62021	0.86667	0.29878	0.40158	0.75863	0.82117	0.79905	0.84119	0.34728	1.517
ADG10003u_156	D_m	0	0.0032968	0.0028127	0	0	0.00092049	0	0.0089163	0.0011704	0	0	0	0.01978	0.002905	0.0064298	0.036594	0.029991	0.080217	0.043384	0.040414	0.051456	0.078259	0.53611	0.59186	0.36044	0.090369	0.4271	0.3232	0.24363	0.23944	0.67823	0.82565	0.90977	0.62296	0.3819	0.63929	0.46936	0.5233	0.54703	0.78245	0.26944	0.34491	0.64352	0.74422	0.66097	0.80129	0.27275	1.4077
ADG10003u_151	D_f	0.0064753	0	0.0043499	0	0	0	0	0.020658	0	0	0	0	0.018559	0.0032289	0.0073067	0.052418	0.034475	0.10703	0.038669	0.041548	0.04826	0.083099	0.74092	0.83098	0.44654	0.09427	0.53169	0.73078	0.2832	0.34718	0.77344	0.9464	0.99237	1.1491	0.45525	0.76465	0.51328	0.65882	0.54037	0.74796	0.26478	0.38002	0.68586	0.86031	0.71929	0.87286	0.33156	1.726
ADG10003u_161	D_f	0.0010186	0	0.0029205	0	0	0.0016317	0.001545	0.036679	0.010672	0	0	0	0.018876	0.0029264	0.0090351	0.079656	0.060911	0.15672	0.080703	0.081434	0.076605	0.11626	0.98086	0.88219	0.52666	0.13131	0.59639	0.45255	0.33189	0.33554	1.1404	1.0054	1.6702	0.99225	0.50853	0.92486	0.6409	0.63924	0.83694	1.1668	0.34526	0.46795	0.82152	0.95578	0.79539	0.91762	0.33499	1.7038
ADG10003u_162	D_f	0.00031696	0	0	0	0	0	0	0.034938	0.0046948	0	0	0	0.010744	0	0.0042147	0.070843	0.041366	0.15378	0.063492	0.057024	0.05436	0.088149	0.85238	0.82289	0.53928	0.12615	0.60975	0.44277	0.27071	0.28703	1.3411	0.91653	1.4947	1.0229	0.47112	0.76497	0.54652	0.57408	0.66722	0.91196	0.28888	0.40472	0.78758	0.9212	0.73735	0.82453	0.32871	1.5356
ADG10003u_160	D_f	0	0	0.0020472	0	0	0	0.00011876	0.045804	0.005324	0	0	0	0.019868	0.003689	0.014771	0.060192	0.032755	0.14645	0.046989	0.046552	0.05754	0.081977	0.73655	0.79994	0.44046	0.10262	0.54765	0.36521	0.33068	0.27689	1.1114	0.91956	1.1696	0.77796	0.42644	0.71576	0.49091	0.50299	0.55197	0.71791	0.23856	0.33421	0.6686	0.83219	0.69111	0.79446	0.31021	1.7304
ADG10003u_167	D_f	0.0026752	0.0005125	0.0039196	0.00036761	0	0	0	0.011365	0.0031125	0.00016926	0.00074257	0	0.026887	0.0019032	0.0063449	0.0411	0.036955	0.096812	0.043525	0.038832	0.047967	0.075549	0.60851	0.73611	0.4185	0.08446	0.54929	0.42378	0.27539	0.25497	0.77144	1.2495	1.0001	1.1524	1.1752	0.75629	0.47452	0.6255	0.55613	0.75421	0.24073	0.34644	0.7749	0.82653	0.8812	0.70884	0.28888	2.3241
ADG10003u_168	D_f	0.00075078	0	0.0017685	0	0	0	0	0.0091769	0.0011733	0	0.00050164	0.00023831	0.020689	0.0025491	0.0059882	0.037792	0.034708	0.1074	0.038238	0.035416	0.048959	0.075258	0.64309	0.7657	0.43427	0.092822	0.49119	0.45155	0.3673	0.26704	0.902	1.0717	1.0619	1.3002	0.73656	1.0886	0.52416	0.69067	0.63078	0.86744	0.26866	0.35665	0.72506	0.89545	0.76662	0.88944	0.32349	2.0389
ADG10003u_166	D_f	0.0049939	0.0002912	0.0047261	0	0	0	0	0.0010915	0	0	0	1.3438e-05	0.022729	0.0022071	0.0052319	0.032679	0.042261	0.091357	0.037269	0.036676	0.043984	0.066983	0.66343	0.90304	0.48674	0.086988	0.57121	0.48473	0.36657	0.26006	0.77672	1.0161	0.89995	1.358	0.69577	0.96289	0.77076	1.0105	0.80106	0.86959	0.26787	0.39135	0.88645	1.2344	0.99661	0.86354	0.42751	2.3128
ADG10003u_178	D_f	0.0019377	0	0.0022825	0	0	0	0	0.011048	0	0	0	0	0.010076	0	0.0019622	0.02714	0.02601	0.090402	0.031906	0.034806	0.04919	0.09577	0.76503	0.89067	0.48465	0.092411	0.70669	0.52507	0.23266	0.23605	0.75552	0.90059	0.97165	1.161	0.39943	0.71506	0.5815	0.91225	0.58234	0.72582	0.25214	0.35876	0.6749	0.88094	0.66183	0.85192	0.34315	1.5613
ADG10003u_179	D_f	0.0040257	0.0017884	0.010216	0.0020172	0.0023929	0.00079198	0.0016946	0.01353	0.0061045	0.0022244	0.0025322	0.00201	0.03185	0.0053194	0.0069644	0.040578	0.028625	0.1172	0.040553	0.043842	0.062432	0.093734	0.64768	0.71189	0.42499	0.094961	0.6402	0.52542	0.26888	0.26973	0.72451	0.86923	0.95775	0.91331	0.43821	0.71124	0.59835	0.85685	0.56312	0.74876	0.25729	0.36951	0.69222	0.85269	0.6468	0.82686	0.33607	1.6381
ADG10003u_177	D_f	0.003135	0	0.0035416	0	0	0	0	0.012535	0.0038993	0	0	0.0012024	0.021202	0.002264	0.0026173	0.034387	0.034965	0.099997	0.036712	0.041255	0.055181	0.085836	0.65494	0.79092	0.49579	0.090644	0.80981	0.54116	0.24265	0.20988	0.72956	0.94427	0.89178	0.92042	0.38906	0.7321	0.75025	0.85376	0.58649	0.71325	0.2472	0.34935	0.67114	0.97212	0.61912	0.81881	0.34614	1.846
ADG10003u_186	D_f	0	0	0	0	0	0	0	0.0072738	0	0	0	0	0.022685	0	0	0.021606	0.018819	0.084493	0.033406	0.031329	0.044164	0.078745	0.6895	0.76553	0.42821	0.077102	0.51737	0.43199	0.27414	0.30291	0.74159	0.89534	1.0315	0.89132	0.44891	0.74021	0.51923	0.6903	0.52891	0.73282	0.25794	0.3871	0.68946	0.82163	0.77171	0.88452	0.30198	1.7691
ADG10003u_187	D_f	0.014109	0.0039057	0.01556	0.0041367	0.011922	0.0097787	0	0.023767	0.015706	0.00056987	0.0040213	0.0018272	0.039376	0.0030828	0.012013	0.052818	0.031563	0.13451	0.042979	0.043021	0.054819	0.079387	0.64344	0.69558	0.43806	0.096917	0.55718	0.43958	0.29956	0.33549	0.76068	0.94679	1.1288	0.90076	0.43683	0.77779	0.58304	0.62849	0.57398	0.77628	0.29637	0.40992	0.73782	0.8334	0.80806	0.91403	0.3195	1.9445
ADG10003u_185	D_f	0.0043322	0	0.0038061	0	0	0	0	0.015207	0.00197	0	0	0	0.030654	0.0019951	0.0047945	0.040263	0.027369	0.08841	0.031804	0.031764	0.04574	0.069595	0.57672	0.65316	0.3898	0.084025	0.44665	0.41999	0.28278	0.26903	0.70776	0.84878	0.96089	0.73867	0.39709	0.6874	0.53434	0.53795	0.52917	0.70189	0.23375	0.32203	0.66631	0.74112	0.76339	0.84433	0.2983	1.6243
	Key:
	H	Healthy
	D	Diabetic
	m	male
	f	female
[truncated: 140 more columns]
