# Supplementary material for: A Metadata description of the data in "A metabolomic comparison of urinary changes in type 2 diabetes in mouse, rat, and human."
Source: BMC Res Notes. 2011 Jul 29;4:272. doi: 10.1186/1756-0500-4-272 (PMC3224567; doi:10.1186/1756-0500-4-272)
Supplement: Additional file 9 — Excel spread sheet containing normalised integral files excluding the glucose region generated from the dbdb mouse diabetes study. [file 1756-0500-4-272-S9.XLSX]

## Sheet: Sheet1
Primary ID	file	age	0.20..0.24	0.24..0.28	0.28..0.32	0.32..0.36	0.36..0.40	0.40..0.44	0.44..0.48	0.48..0.52	0.52..0.56	0.56..0.60	0.60..0.64	0.64..0.68	0.68..0.72	0.72..0.76	0.76..0.80	0.80..0.84	0.84..0.88	0.88..0.92	0.92..0.96	0.96..1.00	1.00..1.04	1.04..1.08	1.08..1.12	1.12..1.16	1.16..1.20	1.20..1.24	1.24..1.28	1.28..1.32	1.32..1.36	1.36..1.40	1.40..1.44	1.44..1.48	1.48..1.52	1.52..1.56	1.56..1.60	1.60..1.64	1.64..1.68	1.68..1.72	1.72..1.76	1.76..1.80	1.80..1.84	1.84..1.88	1.88..1.92	1.92..1.96	1.96..2.00	2.00..2.04	2.04..2.08
MM_har1_107_int.txt	f_het	12	3.93183e-06	1.4029e-05	1.72641e-05	9.33093e-06	-2.37324e-06	2.7902e-05	7.42169e-06	-5.47104e-06	-2.07963e-05	3.22522e-05	-2.1444e-05	0.000174224	0.00117309	0.00186644	0.00254982	0.00368665	0.0114261	0.0230819	0.0287215	0.00925016	0.00555897	0.00644954	0.00883063	0.00749222	0.00951707	0.0153007	0.0158801	0.0142844	0.017639	0.0107956	0.00860433	0.0102318	0.0105969	0.0103065	0.0117372	0.0120351	0.0104467	0.00967217	0.00984505	0.0130334	0.0119976	0.0116087	0.0130445	0.0126821	0.0133217	0.0210001	0.0200932
MM_har1_77_int.txt	f_het	12	1.82619e-06	-4.96169e-07	-2.44849e-06	-8.15914e-07	-3.85232e-06	-1.23407e-05	-1.4734e-06	-1.67e-06	1.64359e-06	1.06063e-06	1.8722e-05	0.000271981	0.000658126	0.00135176	0.00193238	0.00310876	0.0106078	0.0225077	0.0303602	0.0112672	0.00598498	0.00771992	0.00758543	0.00656835	0.00786143	0.0131509	0.0156455	0.0136173	0.0158831	0.0100233	0.00787742	0.0094555	0.010975	0.00979052	0.0120413	0.0125393	0.0099159	0.0089016	0.00886352	0.0109835	0.0105358	0.0110852	0.0113095	0.0148976	0.0104793	0.0158575	0.0201193
MM_har1_65_int.txt	f_het	16	7.38279e-05	4.88372e-05	-4.27166e-05	1.19969e-06	1.4688e-05	0.000164706	0.000348256	0.00035565	0.00022865	0.000261153	0.000462927	0.00088919	0.00176799	0.00292802	0.00367264	0.0048046	0.01409	0.0261913	0.0351789	0.0123858	0.00691827	0.00942538	0.00975131	0.0075674	0.00877243	0.0130361	0.0153653	0.0160894	0.0152208	0.0102002	0.00926112	0.0125065	0.0132306	0.0122277	0.0142703	0.0138994	0.011316	0.00962923	0.00964306	0.0137755	0.0119476	0.0107242	0.0129229	0.0144189	0.0109597	0.0153797	0.0185793
MM_har1_66_int.txt	f_het	16	4.92198e-07	-2.93315e-06	8.29724e-07	1.97737e-06	2.20505e-05	4.22213e-06	1.05906e-05	7.32686e-07	-2.57308e-06	4.8889e-05	0.000211557	0.000496915	0.00114224	0.00209556	0.00260447	0.00370609	0.012026	0.0220509	0.0311902	0.0112048	0.00573169	0.00822262	0.00802894	0.00598981	0.00791074	0.0112816	0.0125358	0.015244	0.0157266	0.00994489	0.0087838	0.0119342	0.012749	0.0115212	0.013336	0.0126669	0.00966688	0.00862347	0.00889408	0.0130207	0.0124681	0.0111216	0.0124763	0.0133753	0.0102753	0.0150376	0.0169992
MM_har1_76_int.txt	f_het	16	9.71767e-05	-1.57518e-05	-5.10339e-06	7.93517e-06	2.33386e-05	1.29809e-05	-1.29794e-05	-1.87808e-05	-2.13598e-05	2.07821e-05	-1.11193e-05	0.000312974	0.00196173	0.00307978	0.00363154	0.00547975	0.0142126	0.0283474	0.0387206	0.0140601	0.00791525	0.00786536	0.010753	0.00938509	0.010562	0.0167983	0.0166808	0.0137683	0.016225	0.0114654	0.00779888	0.00987695	0.0106436	0.0101028	0.0120947	0.0130326	0.0105925	0.00965488	0.0096582	0.0118687	0.0103306	0.0108265	0.0120376	0.0127974	0.0132928	0.0219275	0.0232752
MM_har1_83_int.txt	f_het	16	3.93889e-05	5.94367e-06	-1.75656e-06	8.77276e-06	8.53353e-06	9.03802e-06	-5.50668e-07	-5.52631e-06	4.41475e-05	0.000411991	0.000890004	0.0019934	0.003949	0.00492472	0.00609329	0.00803439	0.0176115	0.0336512	0.0405042	0.0141561	0.00860784	0.00900419	0.0124024	0.0110822	0.0150981	0.0201635	0.0168802	0.0152642	0.0159763	0.0110611	0.00883542	0.0111988	0.0121137	0.0117962	0.0142345	0.0149118	0.0118387	0.0102588	0.0102068	0.0130904	0.010592	0.0114913	0.012587	0.0127245	0.0133902	0.0212478	0.0213599
MM_har1_106_int.txt	f_het	20	5.04384e-07	3.3273e-07	-8.86248e-06	1.54067e-05	-1.98458e-05	4.94189e-06	1.00266e-05	-5.29828e-06	-8.28435e-06	-2.65011e-08	0.0001206	0.000399292	0.0010136	0.00174684	0.00231611	0.00363658	0.010695	0.0214187	0.0296095	0.0086574	0.00554514	0.00655131	0.00935023	0.00759149	0.00908807	0.0158521	0.0166466	0.0126927	0.0147396	0.00928915	0.00711873	0.00871113	0.00942328	0.00934795	0.0109082	0.011616	0.0098686	0.00867586	0.00846304	0.0117914	0.0103526	0.010521	0.0115136	0.0113606	0.0115391	0.0190544	0.018494
MM_har1_10_int.txt	f_het	24	4.75503e-05	6.14221e-05	2.57144e-06	-4.30834e-06	7.43543e-06	0.000102045	0.000276736	0.000294617	0.000133366	0.000113105	0.000232078	0.000507982	0.00108337	0.00196943	0.00254367	0.00352341	0.0101045	0.0209839	0.0290744	0.0100105	0.00560344	0.00822338	0.00801206	0.00632322	0.00765267	0.0113604	0.0123463	0.0109813	0.0124195	0.00844117	0.00673353	0.00866995	0.00930228	0.00851779	0.0101282	0.00998565	0.00833902	0.00754805	0.00771748	0.0108062	0.0107898	0.0103479	0.0106152	0.0122938	0.00977778	0.014823	0.0180998
MM_har1_11_int.txt	f_het	24	1.88084e-06	-4.01806e-06	-9.65694e-07	2.47757e-06	1.50385e-07	4.08471e-06	0.000110841	9.58814e-05	-0.000103012	-0.000163656	-0.00016998	2.40492e-05	0.00059793	0.00145946	0.00196993	0.0029481	0.0108405	0.024002	0.0325853	0.0102559	0.00584722	0.00794786	0.00879526	0.00692121	0.00836679	0.0141587	0.0153145	0.013262	0.0144223	0.00865353	0.00660077	0.00836923	0.00924857	0.0082564	0.0105807	0.0114817	0.00847198	0.00715443	0.00718884	0.0104929	0.00970462	0.0100194	0.0103886	0.013746	0.00919865	0.0145645	0.0185266
MM_har1_12_int.txt	f_het	24	-9.05642e-05	-1.36106e-05	1.8843e-07	6.25915e-07	-1.37965e-06	7.17556e-05	0.000213071	0.000141518	3.02147e-05	-1.91742e-06	3.59531e-05	0.000220836	0.000703688	0.00151517	0.00195398	0.00282133	0.00925846	0.0203974	0.0312886	0.0105575	0.00621661	0.00825085	0.00841294	0.00648476	0.00740581	0.0115314	0.0124348	0.0116956	0.0137918	0.00936832	0.00685449	0.00853229	0.00947508	0.00849966	0.00988084	0.0102982	0.00832572	0.00732772	0.0074028	0.0108404	0.0106949	0.0100143	0.0103531	0.012653	0.00966758	0.0151795	0.0181372
MM_har1_13_int.txt	f_het	24	1.0722e-05	-1.35358e-06	6.28095e-07	-2.22516e-06	-7.56054e-07	2.16974e-05	2.82849e-05	1.11444e-05	-9.41032e-06	1.02791e-05	0.000102578	0.000269275	0.000837978	0.00170511	0.0022571	0.00331767	0.0107762	0.0217549	0.0317597	0.00967741	0.00570665	0.00800164	0.00870569	0.0064882	0.00796747	0.0128179	0.014365	0.0123513	0.0132263	0.0094209	0.00694901	0.00876885	0.00932959	0.00866592	0.0105431	0.0107575	0.00837964	0.00735389	0.00760508	0.0113423	0.0107532	0.0102159	0.0105465	0.0121155	0.00932427	0.014926	0.0169658
MM_har1_14_int.txt	f_het	24	-9.59103e-08	-2.64765e-06	3.41334e-06	-1.12724e-06	-8.24919e-07	-4.03928e-07	-1.23219e-06	3.20966e-06	-1.69931e-06	5.04043e-06	7.46891e-05	0.000292583	0.000774957	0.00131908	0.00182187	0.00269264	0.00987921	0.0210626	0.0308763	0.0111636	0.0062074	0.00842037	0.00841042	0.00645151	0.00705424	0.0109404	0.012154	0.0124796	0.0151912	0.00920909	0.00712712	0.00902463	0.0102082	0.00891603	0.0104424	0.0104471	0.00852588	0.00759654	0.00761799	0.0107665	0.00985681	0.00926753	0.0101401	0.012686	0.00897906	0.0137331	0.0172484
MM_har1_15_int.txt	f_het	24	-4.63048e-05	-5.85893e-05	-5.79851e-05	-5.86442e-05	-5.96916e-05	-6.92334e-05	-6.11276e-05	-5.95372e-05	-6.42245e-05	-5.92464e-05	6.36847e-06	0.000189622	0.000637383	0.00146088	0.00201458	0.00301816	0.0104701	0.0217507	0.0310177	0.00978429	0.00556386	0.00785173	0.00805574	0.00625027	0.00803651	0.012585	0.0148057	0.0129614	0.0133687	0.00923571	0.00701346	0.00884044	0.00968273	0.00877648	0.0108652	0.0108395	0.00864608	0.00764821	0.00788095	0.0114746	0.0108461	0.0103173	0.0103527	0.0114936	0.00949529	0.0144537	0.0181396
MM_har1_16_int.txt	f_het	24	5.60802e-06	2.62448e-08	-2.13379e-06	2.97117e-07	-8.65741e-07	-2.28311e-06	1.02822e-05	-4.19723e-05	-0.000188638	-0.000224981	-0.000184734	2.23664e-05	0.000426732	0.00117784	0.00188353	0.00278676	0.01005	0.0208771	0.0324618	0.0103651	0.00495183	0.00711024	0.00711156	0.00554404	0.00686152	0.0104685	0.012616	0.0125356	0.0152396	0.00922825	0.00739839	0.0100062	0.0113653	0.00990663	0.0118489	0.0109669	0.00832916	0.00742835	0.00739191	0.0112505	0.01035	0.00935742	0.0100704	0.0122531	0.00875605	0.0132709	0.017521
MM_har1_5_int.txt	f_het	24	2.00037e-05	-4.64944e-06	-1.81354e-06	-3.27325e-06	2.59941e-07	-6.16467e-06	1.82495e-06	-2.79023e-06	5.57003e-07	2.40213e-05	0.000114643	0.000291913	0.000680379	0.00124093	0.0018601	0.00282282	0.00859706	0.0176463	0.0255836	0.00820666	0.00476222	0.00703774	0.00712312	0.00577845	0.00727815	0.0102754	0.0110452	0.0120307	0.017772	0.00928133	0.00774993	0.00975261	0.0108092	0.00995789	0.0112274	0.0109309	0.00896149	0.00833133	0.00871924	0.0123929	0.0114599	0.0108063	0.012774	0.0158075	0.0105251	0.0153033	0.0161441
MM_har1_6_int.txt	f_het	24	0.000156931	6.97807e-05	-5.08547e-05	3.14157e-07	7.14536e-06	-2.01874e-05	6.63846e-06	3.29701e-06	4.07192e-06	5.74297e-05	0.000204741	0.000468785	0.000987225	0.00170652	0.00227443	0.00329882	0.0107353	0.0199113	0.0285453	0.00976951	0.00532864	0.00658638	0.00707387	0.00585578	0.00728373	0.0103939	0.0119318	0.0134213	0.0135756	0.00933107	0.00860562	0.0110675	0.0117816	0.0109186	0.0125476	0.0121344	0.00980276	0.00914876	0.00957601	0.0130235	0.012054	0.0111472	0.0127559	0.013838	0.0106213	0.0147832	0.0164212
MM_har1_7_int.txt	f_het	24	0.000168237	5.70346e-05	1.71195e-05	4.36524e-06	-2.72473e-06	-4.32922e-06	3.6982e-06	2.96195e-06	8.25859e-07	0.000129544	0.000330845	0.000583333	0.00129112	0.00225427	0.00286336	0.00421573	0.0126089	0.0228879	0.0296766	0.00901914	0.00521093	0.00666091	0.00812946	0.00659518	0.00797253	0.0117142	0.0127897	0.0144856	0.0145499	0.00922132	0.00858829	0.0112283	0.0114786	0.0106605	0.0130678	0.0131787	0.00981886	0.00885822	0.00922472	0.0126255	0.0118037	0.0117088	0.0125693	0.012312	0.0106613	0.0157647	0.0164848
MM_har1_8_int.txt	f_het	24	0.000153457	9.00934e-05	1.70257e-05	1.11007e-06	-3.6746e-06	-7.78017e-06	-1.49276e-05	-1.23641e-06	-2.81499e-06	2.66851e-05	9.03285e-05	0.000263889	0.000665918	0.00136951	0.0019013	0.00309431	0.0103465	0.0191581	0.026429	0.00951112	0.00506234	0.00697256	0.00698204	0.00581223	0.00703648	0.00999944	0.0114649	0.0133993	0.0131507	0.00942007	0.00886638	0.0111607	0.0120488	0.0109469	0.0125274	0.0118552	0.00972993	0.00913639	0.00944013	0.0126373	0.0119163	0.0109219	0.0121076	0.0129501	0.010857	0.0145363	0.0169719
MM_har1_9_int.txt	f_het	24	-3.42681e-06	-1.51239e-06	1.33802e-05	3.43927e-05	9.97297e-06	2.42058e-05	8.49047e-07	-3.37787e-05	-0.000146704	-0.000136779	-0.000105685	5.29972e-05	0.000456881	0.00116326	0.00167629	0.00256744	0.00904185	0.0189731	0.0288937	0.0103708	0.00522532	0.00698878	0.00680265	0.00568496	0.00657855	0.00947921	0.0111078	0.0128675	0.0135102	0.00973907	0.00848024	0.0109885	0.012097	0.0109813	0.0124282	0.0119713	0.00977483	0.00902127	0.00919582	0.0127232	0.0124614	0.0110759	0.0121898	0.0142022	0.0106471	0.014331	0.0180368
MM_har1_db2_int.txt	f_het	24	3.68957e-05	-2.47629e-05	-7.06336e-05	-5.2555e-05	-3.44838e-06	2.07915e-06	-2.20907e-06	1.92075e-05	7.91471e-06	-3.28991e-06	6.07554e-05	0.000225769	0.000689172	0.00134078	0.00199902	0.00335605	0.0109218	0.021204	0.0324371	0.011112	0.00572999	0.00744504	0.0074482	0.006321	0.00696469	0.00998313	0.0102002	0.0121999	0.014413	0.00985951	0.00934812	0.0113387	0.0126937	0.0109673	0.0118794	0.0114653	0.0100684	0.00954491	0.00955324	0.0126412	0.0124754	0.0112541	0.0138804	0.0161949	0.0108892	0.015567	0.0170405
MM_har1_db3_int.txt	f_het	24	1.68336e-05	-4.90878e-06	-1.3833e-05	-1.02956e-05	-4.06172e-05	-6.22243e-06	4.12102e-05	1.57461e-05	7.04954e-06	1.66066e-05	8.96829e-05	0.000305544	0.000771268	0.00147822	0.00217197	0.00350517	0.0113974	0.0219356	0.0335749	0.0112993	0.00545554	0.00699853	0.00724034	0.00625567	0.0069757	0.0097099	0.00985274	0.0124523	0.014405	0.0100612	0.00984464	0.0116001	0.0124963	0.0104366	0.0120562	0.0120357	0.0101557	0.00933958	0.00911296	0.0120529	0.012011	0.0105698	0.0128377	0.0143378	0.0102551	0.0148751	0.0168776
MM_har1_db4_int.txt	f_het	24	-1.39897e-05	-4.37951e-06	2.18667e-06	-1.90747e-07	-7.91134e-07	1.6964e-05	-1.06466e-06	1.45578e-06	-1.39908e-06	-1.44903e-05	0.000140439	0.000453887	0.00118011	0.00212617	0.00276603	0.00392	0.0122144	0.0237219	0.0330943	0.0112478	0.00655954	0.00878909	0.00939125	0.00711844	0.00855749	0.0131759	0.0143824	0.0151846	0.0173976	0.010034	0.00877811	0.0113472	0.0123265	0.0112585	0.0136149	0.0135746	0.0103764	0.00925628	0.00936261	0.0133168	0.0121375	0.0119674	0.0130458	0.0149849	0.0114501	0.0169973	0.0182815
MM_har1_117_int.txt	f_het	9	3.90886e-05	2.73731e-05	-3.55971e-05	-9.08337e-07	-2.42197e-05	1.43014e-05	6.13346e-06	-2.4193e-05	-5.45085e-06	2.30207e-05	-7.87571e-06	3.86418e-05	0.000241064	0.000610238	0.000907124	0.00229654	0.011952	0.0256979	0.0345615	0.00920302	0.00281009	0.00702069	0.00555912	0.00218327	0.00464482	0.00964859	0.00996537	0.0102616	0.0228861	0.00292124	0.00108364	0.00362605	0.00419776	0.00321395	0.00449602	0.00339794	0.00118913	0.00014388	0.000392291	0.00468052	0.00466873	0.00406642	0.00699234	0.0105049	0.00556058	0.0129929	0.0155303
MM_har1_119_int.txt	f_het	9	6.40478e-05	0.00014187	4.38576e-06	-8.27517e-05	-0.000122843	0.000108613	0.000401257	0.000414986	0.000235194	0.000432807	0.000716537	0.00133828	0.00263452	0.00388814	0.00473308	0.00578133	0.0128981	0.0246762	0.029668	0.0111747	0.00667166	0.00866275	0.00821158	0.00724457	0.00842011	0.0113178	0.0126965	0.0133062	0.0146431	0.00851061	0.00745276	0.00982275	0.0108058	0.0100387	0.0120101	0.0122082	0.00937447	0.00846546	0.00912698	0.0118236	0.0114388	0.0111761	0.012139	0.0139602	0.0111392	0.0162477	0.0193156
MM_har1_120_int.txt	f_het	9	1.22655e-05	-5.98142e-06	-5.00568e-05	-2.44049e-06	4.18464e-06	4.15051e-05	1.33009e-05	1.97654e-06	1.90521e-05	1.92318e-05	4.69212e-05	0.000179202	0.000756847	0.00092744	0.000786498	0.00177911	0.0099029	0.0222011	0.0290659	0.00621306	0.000973565	0.00350384	0.00320397	0.00128469	0.00346339	0.00751283	0.00737497	0.00893494	0.0116013	0.00467782	0.00377192	0.00634407	0.00728095	0.00647773	0.00817361	0.00876002	0.00678246	0.00623994	0.00749612	0.0117752	0.0116327	0.0108304	0.0137984	0.0145998	0.0114043	0.0190263	0.0194592
MM_har1_121_int.txt	f_het	9	-0.000117974	-8.89448e-05	-9.37938e-05	-9.05222e-05	-8.16314e-05	4.54444e-05	0.000152646	0.00017519	-1.98754e-05	3.15636e-06	0.000157092	0.000581714	0.00136027	0.00236908	0.00299726	0.0043288	0.0122275	0.0235589	0.0308191	0.0113492	0.00627332	0.00904815	0.00819607	0.00656988	0.00864146	0.0121146	0.0131985	0.0144245	0.0151262	0.0102437	0.0100199	0.0132809	0.013639	0.0126053	0.0140849	0.0134846	0.0108698	0.010454	0.0112533	0.0150795	0.0141132	0.0132026	0.0152909	0.0154139	0.0128184	0.0176543	0.0197554
MM_har1_135_int.txt	f_het	9	7.34797e-05	6.39396e-05	1.96315e-05	8.64355e-06	1.33599e-05	7.00067e-05	0.000129818	0.000137239	3.40032e-05	-8.14778e-06	5.44757e-05	0.000176409	0.000611384	0.00125419	0.00178063	0.00291572	0.0100876	0.0208541	0.029026	0.0107326	0.00557255	0.00777423	0.00708532	0.00604888	0.00788992	0.0113158	0.0128124	0.0122869	0.0140027	0.0101424	0.00922003	0.0118056	0.0125157	0.0113708	0.0123714	0.0116965	0.0100713	0.00953247	0.00979761	0.0135775	0.0131152	0.0117285	0.0131629	0.0153219	0.0119502	0.0166356	0.0196202
MM_har1_136_int.txt	f_het	9	1.07234e-06	3.90724e-07	-3.41294e-07	-4.52232e-06	1.86238e-06	2.8938e-07	8.71307e-07	9.99798e-07	-9.28016e-07	3.4692e-05	0.000111023	0.000334013	0.000853144	0.00153264	0.00222581	0.00357998	0.0106154	0.0205433	0.0298188	0.010688	0.00539416	0.00786989	0.00700374	0.0060118	0.00778034	0.0108315	0.0112925	0.0123143	0.0151837	0.0103628	0.00990954	0.0126814	0.0135086	0.0117337	0.0127433	0.0121057	0.0106146	0.0101275	0.0104189	0.0142575	0.0141932	0.0126567	0.0144341	0.0157778	0.0123171	0.017643	0.0193446
MM_har1_137_int.txt	f_het	9	2.07402e-06	-2.29865e-06	6.07606e-06	5.87901e-06	-2.35967e-05	0.000151084	0.000369045	0.000339436	0.000149807	0.000315886	0.000503273	0.00108305	0.00238365	0.00350478	0.00424125	0.00541038	0.0126237	0.0241666	0.0301746	0.0114586	0.0071299	0.00854221	0.00885529	0.0075698	0.00901842	0.0123564	0.0131244	0.0127047	0.0142363	0.0091449	0.00811752	0.0105525	0.01128	0.0105102	0.0120288	0.0121255	0.0100589	0.00915284	0.00959688	0.0125858	0.0122344	0.0116112	0.0129498	0.0139438	0.012066	0.018438	0.0202116
MM_har1_138_int.txt	f_het	9	1.86584e-06	-1.55772e-06	2.06022e-07	-5.00085e-06	2.59964e-05	0.000157543	0.000378365	0.000423947	0.000288516	0.000374026	0.000537895	0.00101357	0.00187415	0.00278222	0.00349277	0.00489885	0.0122399	0.0229258	0.0282873	0.0105097	0.00672908	0.00895806	0.00905043	0.00774681	0.00925547	0.0122367	0.0134213	0.0132932	0.0140184	0.00982498	0.00887566	0.0109733	0.0115932	0.0110061	0.0121861	0.0120012	0.0103817	0.0100618	0.0108463	0.0133508	0.012845	0.0124005	0.0137127	0.0153155	0.0123427	0.0172554	0.0196163
MM_har1_139_int.txt	f_het	9	4.00178e-07	-2.59007e-06	2.81403e-06	1.61354e-06	-3.42584e-05	-4.30674e-06	-4.96626e-06	-2.49652e-05	6.25155e-07	3.32586e-05	0.000116634	0.00041512	0.0010042	0.00181136	0.00237534	0.00345854	0.0108104	0.0215527	0.030564	0.0124133	0.00626389	0.00904814	0.00749085	0.00601887	0.0078387	0.0111471	0.0121524	0.0135651	0.0158604	0.0102022	0.00941874	0.0122574	0.0130713	0.012114	0.0133461	0.0124616	0.0102319	0.00964945	0.00993176	0.0133343	0.0132165	0.012048	0.0138082	0.0160833	0.0115219	0.0157118	0.018898
MM_hat1_118_int.txt	f_het	9	-2.13431e-06	-3.17643e-08	1.9277e-06	1.93869e-07	3.10208e-06	-4.15205e-06	-1.3712e-06	-2.22653e-05	-1.74054e-05	6.80528e-06	7.34649e-05	0.000258095	0.000716008	0.00130615	0.00176998	0.00284478	0.00877757	0.0182778	0.0269624	0.0101444	0.00511485	0.00942764	0.00850527	0.00583022	0.00821786	0.0120256	0.0119832	0.0147363	0.036932	0.0103105	0.00907163	0.011743	0.012678	0.0112483	0.012183	0.0115671	0.0101515	0.00927212	0.009886	0.0135067	0.0144444	0.012501	0.0139599	0.0148691	0.0111232	0.0161606	0.0184935
MM_HAR1_78_int.txt	f_hom	12	-1.54118e-06	7.36216e-06	-8.91818e-06	1.84905e-06	4.27022e-05	2.06436e-05	3.58616e-06	-1.65291e-06	-9.80062e-07	2.34369e-06	-3.56519e-06	0.000153684	0.000370579	0.000721255	0.00106067	0.00197369	0.00775405	0.0148235	0.0179074	0.00587451	0.00355844	0.00582013	0.00575459	0.00660132	0.0546364	0.065732	0.0157187	0.0107662	0.0143648	0.00544834	0.00275627	0.00314788	0.00379491	0.00490391	0.00619914	0.00557054	0.00174721	0.000570182	0.000730687	0.00243726	0.00194789	0.00307571	0.00413444	0.00829867	0.00392085	0.0128135	0.0108501
MM_HAR1_79_int.txt	f_hom	12	-2.1096e-06	3.74483e-06	-1.59647e-06	-8.09592e-06	1.86907e-05	8.47528e-06	-1.03013e-05	1.69259e-05	1.10662e-05	9.39395e-05	0.000267861	0.000516023	0.000887776	0.00135691	0.00172565	0.0025576	0.00782117	0.0142531	0.0172335	0.0069672	0.00421664	0.00530851	0.00439754	0.00438376	0.0189961	0.0251078	0.0100665	0.0101481	0.0118572	0.00527696	0.00258494	0.00294944	0.00341075	0.00402005	0.00528992	0.00438443	0.00133617	0.000420709	0.00108296	0.00235917	0.00176432	0.00233994	0.00333059	0.00526751	0.00239839	0.0087764	0.00846069
MM_HAR1_80_int.txt	f_hom	12	-5.74509e-05	-4.15349e-06	1.45548e-06	5.04164e-06	1.054e-05	-1.16678e-05	-1.48483e-06	9.09676e-05	0.000100406	0.000134545	6.55201e-05	7.42902e-05	-2.43704e-05	2.47226e-05	0.00022802	0.000940013	0.00727726	0.0146277	0.0184578	0.00683885	0.00290577	0.0039655	0.0026806	0.0033555	0.00679823	0.0107227	0.0130315	0.0151503	0.0171718	0.0120714	0.0077878	0.00809484	0.00957581	0.0108991	0.0112308	0.00907651	0.00505464	0.0030089	0.00244958	0.00452564	0.00351968	0.00194107	0.00312507	0.00756694	0.00178901	0.0118417	0.0130933
MM_har1_81_int.txt	f_hom	12	3.07276e-05	-1.04578e-05	1.3448e-05	-2.21473e-06	2.27714e-07	-8.4184e-06	1.62641e-06	8.56444e-06	3.21914e-06	-5.68533e-06	7.85248e-06	-6.44923e-06	7.96668e-06	8.44094e-05	0.000335595	0.00171989	0.00894587	0.0150727	0.0161145	0.0048145	0.0013923	0.00250676	0.000951977	0.00156467	0.0047526	0.00694155	0.00751682	0.0127558	0.0150025	0.00728065	0.0033107	0.00408224	0.00577313	0.00659928	0.00613028	0.00389092	0.00161173	0.000396249	0.000656076	0.00467169	0.0041632	0.0035773	0.0110257	0.0125079	0.00552019	0.0167277	0.0104737
MM_har1_82_int.txt	f_hom	12	-4.19948e-06	7.98024e-07	8.22624e-06	-6.30201e-06	-3.01378e-06	1.95824e-07	-4.27775e-05	-0.000135968	-5.56908e-05	-1.12432e-05	1.06678e-05	0.000117053	0.0003909	0.000722486	0.000985958	0.00229948	0.00918107	0.0156665	0.0188624	0.00539591	0.00170351	0.00298479	0.0014815	0.00139792	0.0057011	0.0113487	0.0119015	0.0106285	0.0148965	0.00565963	0.00270175	0.00377407	0.00454287	0.00515073	0.00593864	0.00484109	0.00199933	0.000927706	0.00112343	0.00407916	0.00439264	0.00376131	0.00603613	0.00764843	0.00546806	0.0160194	0.014087
MM_HAR1_63_int.txt	f_hom	16	-0.000139699	-6.50691e-05	-0.000206288	-0.000184971	-7.84647e-05	-0.000100279	-0.000120133	-0.000175425	-0.000114334	2.24752e-05	-8.5345e-05	-0.000149573	-8.39597e-05	0.000200386	0.000708538	0.00138739	0.00536443	0.0101687	0.0117905	0.00398272	0.00230073	0.00435078	0.00349164	0.00340513	0.0290883	0.033169	0.0101411	0.0183125	0.0466137	0.00874745	0.00295771	0.00278195	0.00337197	0.00444883	0.00458909	0.00295299	0.00101989	0.000410852	0.000961503	0.00289404	0.00306184	0.00332865	0.00948015	0.0150575	0.00566467	0.0130651	0.0123651
MM_har1_57_int.txt	f_hom	16	2.88802e-06	2.88122e-06	1.1493e-06	-5.13458e-06	4.01865e-06	4.98221e-07	-5.74229e-06	5.85694e-07	9.21051e-05	0.000101648	8.05746e-05	-6.4951e-06	4.72788e-05	-0.000120069	-0.00043498	0.000101265	0.0049527	0.0115284	0.0157804	0.00457774	-8.40693e-05	0.000898729	0.000396086	9.27178e-05	0.00741133	0.0158327	0.00943626	0.00956753	0.0121394	0.00327924	0.000846521	0.00117003	0.00121794	0.0013875	0.00296682	0.00269549	-0.000196211	-0.00132389	-0.000498961	0.00160303	0.00091129	0.00113347	0.00494234	0.00939966	0.000632995	0.00799091	0.00936568
MM_har1_59_int.txt	f_hom	16	2.43726e-06	-2.25979e-06	7.75208e-07	4.88695e-07	-4.89437e-07	1.15755e-05	-5.1146e-06	3.8338e-06	-2.14635e-06	1.25422e-06	-2.38923e-08	-7.27779e-07	1.45038e-06	-3.83674e-06	9.29909e-05	0.000829236	0.00563225	0.0117353	0.0154148	0.00416048	0.000723297	0.00181654	0.000864073	0.00200358	0.0439924	0.0637402	0.0144009	0.00982825	0.0124342	0.00615731	0.00264789	0.00272895	0.00392674	0.00505341	0.00598457	0.00525731	0.00156335	0.000137527	0.00025808	0.00190872	0.00101174	0.00244124	0.00359204	0.00534671	0.00318216	0.0112276	0.0114026
MM_har1_60_int.txt	f_hom	16	-0.000571028	-0.000756485	-0.000877071	-0.00095246	-0.000945296	-0.000957841	-0.00094895	-0.000957517	-0.000960547	-0.000987682	-0.000983735	-0.000902579	-0.000714149	-0.000329878	-7.60413e-05	0.000801989	0.00607227	0.0140606	0.0185996	0.00695718	0.00259496	0.00347974	0.00273399	0.00301207	0.0262339	0.0470414	0.0162848	0.00907411	0.0124291	0.00514705	0.00163974	0.00101313	0.00206661	0.00293493	0.00462275	0.00473569	0.00158916	0.000699159	0.00193143	0.00333463	0.00321063	0.00640643	0.0085258	0.0118166	0.00918061	0.0186187	0.020131
MM_har1_61_int.txt	f_hom	16	-0.000962018	-0.000599015	-0.00046763	-0.000340597	-0.000328128	-0.000333968	-0.000424579	-0.000436693	-0.000397308	-0.00038234	-0.000251802	7.18798e-05	0.000296881	0.000640485	0.000969531	0.00180624	0.00523288	0.00953649	0.011794	0.00503146	0.00297355	0.00329598	0.00304309	0.00284452	0.00918311	0.0126208	0.00913583	0.00659165	0.00921579	0.00395124	0.0013652	0.000831264	0.00127929	0.00144413	0.00231834	0.00217319	0.000210917	-0.000349416	2.4702e-05	0.00137147	0.00230533	0.00314054	0.00464699	0.00691693	0.00593615	0.013492	0.0122552
MM_har1_64_int.txt	f_hom	16	-2.45067e-05	0.000482212	0.000218965	-0.000766581	0.000209927	0.000412695	0.000851288	-5.92556e-05	0.000919056	0.000574812	0.00120478	9.63855e-05	0.00196174	0.00233119	0.00206418	0.0042809	0.0134646	0.0277464	0.0312061	0.0118841	0.00516863	0.00456723	0.000857746	0.000980238	0.00618105	0.014013	0.013621	0.0191427	0.0321721	0.00705296	0.00248902	0.00588598	0.00779155	0.0064729	0.00800373	0.00736884	0.00230969	0.00160478	0.00241579	0.00602277	0.00627454	0.00547963	0.00695821	0.00801184	0.00694478	0.019456	0.0241514
MM_har1_db58_int.txt	f_hom	16	-2.76467e-05	9.57681e-06	6.60964e-06	-7.89378e-06	3.47307e-06	-1.94181e-06	9.43703e-07	2.24023e-06	-1.26346e-05	9.72753e-06	5.4199e-07	6.21167e-06	-1.23343e-05	4.37091e-06	4.53164e-05	0.000405003	0.00573737	0.0138776	0.0216544	0.0101125	0.00335699	0.00190003	0.000939875	0.00055138	0.0149097	0.0282051	0.0160562	0.0120198	0.0139521	0.00614506	0.00172694	0.00113595	0.00186757	0.00272672	0.00439097	0.00485167	0.00199115	0.000404922	0.000467904	0.00288696	0.00287001	0.00429668	0.00624066	0.00822316	0.00606009	0.0139421	0.0155787
MM_HAR1_DB44_int.txt	f_hom	20	1.43931e-06	-4.17473e-06	5.70843e-07	4.03115e-06	-1.63133e-06	-2.71455e-06	-1.02562e-07	-4.25776e-07	2.54402e-06	-3.83385e-06	2.25749e-06	-6.62302e-05	-1.19196e-05	4.23424e-05	-6.02866e-05	0.000201596	0.00622866	0.0153274	0.0225336	0.00965088	0.00239495	0.0024579	0.00116355	0.00117398	0.0298396	0.0579417	0.0295049	0.0147839	0.0156285	0.0071314	0.00168535	0.00041778	0.00148403	0.0029059	0.00521551	0.00585829	0.00215814	0.000296048	0.000460871	0.00251621	0.00203458	0.00336355	0.00391914	0.00451806	0.00307859	0.0112945	0.013755
MM_har1_42_int.txt	f_hom	20	-2.21129e-05	-1.97738e-06	3.64499e-06	2.97309e-06	-1.55529e-05	4.28554e-06	-2.94137e-06	1.43066e-06	-3.30166e-06	3.25089e-06	1.04951e-05	-7.84895e-06	0.00040667	0.000982281	0.00137945	0.00270717	0.00955735	0.0184602	0.0250218	0.0100698	0.00494931	0.00498153	0.00496744	0.00486108	0.00793009	0.0139877	0.0146176	0.0119658	0.0159719	0.0102846	0.00735374	0.0076567	0.00880872	0.00882804	0.0104701	0.0108416	0.008296	0.00686488	0.00727532	0.00991291	0.0101584	0.0102833	0.0117851	0.0142806	0.0110739	0.0193808	0.0211929
MM_har1_43_int.txt	f_hom	20	-4.46628e-05	-4.21487e-05	-4.1518e-05	-3.99309e-05	-3.50549e-05	-3.02641e-05	-3.27794e-05	-2.52508e-05	-1.66527e-05	-1.17675e-05	-8.41544e-06	-1.84381e-06	5.62675e-06	3.22306e-05	0.000200345	0.00080012	0.00429438	0.00974701	0.0130444	0.00498907	0.00261002	0.00419522	0.0037453	0.00565214	0.0629987	0.107156	0.0178964	0.00919151	0.0113475	0.00566722	0.00317241	0.00245132	0.00290052	0.00317527	0.00421381	0.00427249	0.00207481	0.0014854	0.00193685	0.00348648	0.00327997	0.00512549	0.00635578	0.00790004	0.00648052	0.0128032	0.0139563
MM_har1_17_int.txt	f_hom	24	-6.68237e-06	1.88231e-06	4.93043e-06	-6.42888e-06	1.02984e-05	-2.3752e-06	-7.16612e-06	-2.97006e-05	-1.87159e-05	-6.72075e-06	2.19338e-06	-3.30817e-05	-9.89681e-06	0.000119927	0.000440498	0.0013175	0.00605456	0.0124281	0.017714	0.00483673	0.00290876	0.00433306	0.00526232	0.00597621	0.0399057	0.0436276	0.0144395	0.0138008	0.0166438	0.0077497	0.00589477	0.00667624	0.00749375	0.00814838	0.00962072	0.00998252	0.0076254	0.00743517	0.00822108	0.0100011	0.00972945	0.0109778	0.0123375	0.012535	0.01195	0.0193888	0.0171677
MM_har1_18_int.txt	f_hom	24	2.81788e-05	-9.17501e-07	4.73992e-06	6.51537e-06	-5.1466e-06	-2.70718e-06	-2.04111e-06	1.56377e-06	-2.22357e-06	2.80815e-06	-2.32912e-06	6.03678e-06	3.64354e-05	0.000187509	0.000330831	0.000919376	0.0047269	0.0091751	0.0121448	0.00376996	0.00312292	0.00610104	0.00806278	0.0106269	0.120619	0.124554	0.0117557	0.00700783	0.00921537	0.00721171	0.0053332	0.00267107	0.00274712	0.00290115	0.00376448	0.00309691	0.000987649	0.00061351	0.000815989	0.00202318	0.00113855	0.00205334	0.00208802	0.00161837	0.00131708	0.00666662	0.00753833
MM_har1_19_int.txt	f_hom	24	-1.67075e-05	-4.6228e-07	3.24629e-06	1.04664e-06	-1.17897e-05	1.3476e-05	-5.01472e-06	6.10781e-06	3.40326e-06	-9.94665e-07	-4.81858e-06	3.52643e-05	0.000340271	0.000475069	0.00093826	0.00195285	0.00734116	0.0145413	0.0198292	0.00581282	0.00289841	0.00417945	0.00462474	0.00523699	0.0445276	0.053551	0.0144902	0.00785383	0.0110535	0.0050536	0.00186819	0.00179167	0.00239753	0.00284181	0.00388556	0.00365989	0.000525108	-9.74865e-05	0.000448662	0.00186918	0.000884653	0.00225404	0.00270143	0.00350845	0.00364214	0.0128486	0.0117439
MM_har1_20_int.txt	f_hom	24	4.32324e-05	2.25175e-06	5.65516e-07	3.4892e-06	1.65903e-06	-3.42563e-06	3.54388e-06	1.48595e-06	-5.77824e-06	3.7057e-06	1.63781e-06	-6.00835e-06	4.22577e-06	3.56747e-05	0.000471169	0.00116727	0.00611516	0.0118753	0.0135699	0.00448402	0.00263258	0.00429583	0.00474113	0.00525386	0.0627972	0.0675401	0.0135508	0.010782	0.0134213	0.0040318	0.00120215	0.00115588	0.00162381	0.00277479	0.00340141	0.00234871	-0.000140357	-0.000314665	0.000586649	0.00250578	0.00192296	0.00304709	0.00509078	0.00511709	0.00386572	0.0120581	0.00951138
MM_har1_21_int.txt	f_hom	24	1.34434e-05	-2.98917e-06	2.23604e-06	-3.73605e-07	-5.65247e-06	1.75545e-07	-5.1717e-07	-5.58402e-07	1.17266e-05	4.26777e-06	-1.03947e-05	3.86074e-06	-1.7216e-05	0.000303881	0.000578103	0.00150926	0.00733749	0.0131469	0.0166974	0.0053291	0.00140772	0.00185305	0.00128909	0.00111624	0.00633544	0.0130685	0.0120914	0.00927607	0.0166398	0.00429982	0.00136867	0.000830563	0.0015723	0.00254978	0.00375237	0.00361196	0.000248989	-0.000769106	-0.000338044	0.00178735	0.00222582	0.00368995	0.00515841	0.00732729	0.00587408	0.0168149	0.0157961
MM_har1_22_int.txt	f_hom	24	1.7723e-05	2.79155e-05	1.22558e-05	2.36866e-05	1.04838e-05	5.35027e-06	5.84614e-09	-8.5938e-06	-8.9231e-07	-1.14534e-05	-1.77264e-05	-1.61598e-05	-2.03532e-05	-7.30833e-06	7.99003e-05	0.000773676	0.00460085	0.0090992	0.0109307	0.00361865	0.0018585	0.00344999	0.00364121	0.00486821	0.0343544	0.0415431	0.0150398	0.0280719	0.0670947	0.00965684	0.00570223	0.00627286	0.00659101	0.00573565	0.00561651	0.00487631	0.00238406	0.00121975	0.000387306	0.000993862	0.000755862	0.000922816	0.00878199	0.0115798	0.00235021	0.00914685	0.00800791
MM_har1_24_int.txt	f_hom	24	-7.79694e-06	-2.59754e-06	3.5619e-06	-1.31551e-05	-3.5301e-06	-1.10912e-05	-5.23228e-06	-8.70823e-06	-1.22345e-07	4.99462e-07	1.6297e-06	2.02416e-06	3.33934e-06	0.000130365	0.000406047	0.000882763	0.00452552	0.00805701	0.00992712	0.00288654	0.00255288	0.00602218	0.00742371	0.00935093	0.122585	0.10936	0.00653833	0.00684121	0.0108436	0.00405649	0.00176342	0.0015728	0.00156709	0.00224527	0.00301953	0.00151925	-0.000403228	-0.000507774	-6.97954e-05	0.00150274	0.00132092	0.00210096	0.00594772	0.00591324	0.00357909	0.00843816	0.00929684
MM_HAR1_94_int.txt	f_hom	8	3.3599e-06	7.73492e-07	3.41779e-06	7.15418e-07	9.42875e-07	-1.45244e-06	3.27673e-06	-1.87049e-06	-3.57005e-06	6.1618e-06	-3.25476e-05	0.000121449	0.000324699	0.000630569	0.00114158	0.00287212	0.0127589	0.0235251	0.0258395	0.00839816	0.00352744	0.00574363	0.0012466	0.00109293	0.00430985	0.00782869	0.00808514	0.0130123	0.0146974	0.00462506	0.0006198	0.00226307	0.00499004	0.00626399	0.00612229	0.00326552	0.00143679	0.0010472	0.00067964	0.00322367	0.0043027	0.00410302	0.00842404	0.0152171	0.00515184	0.0163139	0.0171802
MM_HAR1_95_int.txt	f_hom	8	4.11673e-05	-9.22799e-06	-6.27369e-06	2.63437e-05	3.4557e-05	-3.32371e-05	-8.89568e-07	-2.56794e-05	7.32282e-06	6.65415e-06	-2.52424e-05	0.000125216	0.00118366	0.00186567	0.00204848	0.00346404	0.012073	0.0210727	0.0237466	0.00873361	0.00438752	0.00637099	0.00323823	0.00327479	0.0091241	0.0152679	0.0158645	0.0144582	0.0174797	0.00687629	0.00393559	0.0045912	0.00531983	0.00626369	0.00741072	0.0069012	0.00318327	0.00169306	0.001857	0.00533248	0.00560235	0.00536784	0.00994461	0.00877442	0.00642186	0.0185217	0.0175068
MM_HAR1_96_int.txt	f_hom	8	4.12699e-05	5.92459e-05	5.63566e-05	4.5559e-05	5.57236e-05	6.23637e-05	4.83348e-05	6.36676e-05	8.12006e-05	0.000271153	0.00046721	0.000577591	0.000731605	0.000992641	0.00133798	0.00232347	0.00843417	0.0153316	0.0186792	0.00618751	0.00206889	0.00380655	0.00168148	0.000941178	0.00445206	0.00864932	0.00978848	0.0104268	0.0169667	0.00643268	0.00230671	0.00246111	0.0034133	0.00471173	0.00544808	0.00387289	0.00167734	0.000539206	0.000148342	0.00264187	0.00360115	0.00285966	0.00388313	0.00691288	0.00461852	0.0152243	0.0182909
MM_HAR1_97_int.txt	f_hom	8	1.43904e-05	-6.74465e-06	4.53303e-07	-6.62148e-06	4.86885e-06	2.09643e-06	-1.92586e-05	-3.74205e-06	-1.70876e-07	7.69922e-06	3.79569e-06	-2.40719e-07	-1.54325e-05	-1.80163e-06	0.000192286	0.00141963	0.00924111	0.01813	0.0225191	0.00909472	0.00525878	0.00681774	0.00438674	0.00446908	0.00886187	0.0125399	0.0123067	0.0160593	0.0207122	0.00954492	0.00512102	0.00541339	0.00637682	0.00739077	0.00777107	0.00544781	0.00219216	0.000557554	6.33502e-05	0.00255997	0.00330657	0.00311468	0.00677515	0.00993363	0.00496706	0.0158483	0.0156966
MM_HAR1_124_int.txt	f_hom	9	-9.17039e-06	-6.34437e-05	-6.05606e-05	-0.000102246	-8.76312e-05	-7.99877e-05	-9.07946e-05	-7.83146e-05	-4.80707e-05	-4.40142e-05	-1.67211e-05	1.11794e-05	4.37393e-05	9.97448e-06	0.000370269	0.00176825	0.0102614	0.0194725	0.0249187	0.00736754	0.00219193	0.00421516	0.000856013	0.000306721	0.00440677	0.00808472	0.00829828	0.0128189	0.0203373	0.00632193	0.00317236	0.00485818	0.00656038	0.00701629	0.0081097	0.00516294	0.00146113	-3.6368e-06	4.95027e-05	0.00323556	0.00353551	0.0030871	0.00756076	0.0110278	0.00446892	0.0161196	0.0146509
MM_HAR1_140_int.txt	f_hom	9	8.15223e-06	-4.44208e-06	-2.59319e-06	-1.85609e-06	5.97287e-06	-5.72191e-06	-6.5486e-06	-2.52204e-06	-2.43026e-06	-1.08588e-05	8.29008e-06	-2.83081e-06	1.98706e-05	0.000379116	0.000650767	0.00214436	0.0107077	0.0192	0.0202302	0.00596718	0.0017776	0.00414396	0.00134374	0.00127674	0.0115571	0.0185688	0.0152547	0.0238923	0.0567807	0.0085997	0.00346354	0.00610321	0.00858299	0.0075662	0.00861837	0.00602068	0.00145773	0.000133217	0.000326269	0.00257643	0.00321897	0.00394235	0.0103011	0.019161	0.00441347	0.0174506	0.0174003
MM_har1_122_int.txt	f_hom	9	-9.44569e-06	1.41356e-05	4.95942e-06	7.83209e-06	-1.36859e-06	8.01108e-06	3.27037e-06	-2.86613e-06	1.35073e-05	-3.84991e-06	-8.94999e-06	4.28501e-06	3.13757e-06	-8.44803e-05	0.000129575	0.00171252	0.01015	0.016969	0.0188836	0.00507984	0.00139631	0.00256502	0.00037284	0.000356024	0.00646674	0.0103885	0.0104074	0.0118864	0.0140312	0.00449606	0.00126074	0.00200412	0.00357875	0.00518773	0.00588695	0.00398713	0.0011136	0.000136135	0.00102068	0.00251649	0.0032783	0.00372556	0.00748644	0.0110158	0.0057479	0.0182016	0.0154283
MM_har1_123_int.txt	f_hom	9	4.91073e-06	2.23404e-06	-5.86889e-06	1.96506e-06	-5.12026e-07	-6.86474e-06	8.9502e-06	-1.71439e-06	1.7051e-06	-5.01073e-06	5.676e-06	1.01677e-05	0.000115724	0.00044484	0.000966891	0.00289795	0.0116032	0.0191183	0.0237805	0.00744276	0.0030903	0.00457387	0.00220298	0.0022829	0.00752586	0.0104641	0.0106634	0.0128953	0.0133056	0.00748817	0.00496908	0.00613624	0.00662902	0.00737806	0.00799872	0.00515151	0.00188553	0.000151975	-0.000190849	0.00304814	0.00400348	0.00343337	0.00591821	0.00667644	0.00573458	0.0175674	0.0143451
MM_har1_141_int.txt	f_hom	9	5.12969e-06	-1.09343e-05	-7.39571e-07	6.89811e-06	2.18778e-06	-3.03859e-06	6.10382e-06	-6.88204e-06	5.19431e-06	-5.46105e-06	4.93573e-06	2.65786e-06	4.7817e-06	0.000125916	0.000500598	0.00195568	0.0110113	0.0194801	0.0244915	0.0070554	0.00216862	0.00380661	0.000996596	0.000537393	0.00547154	0.00965967	0.010665	0.013476	0.0144292	0.00877178	0.00542087	0.00736477	0.00813757	0.00909914	0.00996941	0.00623379	0.00231125	0.00066854	0.000668957	0.00497279	0.00503056	0.00424008	0.0068562	0.00704781	0.00573796	0.0196411	0.0166289
MM_har1_142_int.txt	f_hom	9	-1.41205e-05	-1.30396e-05	4.03314e-06	2.16669e-05	-4.64012e-06	3.8285e-07	5.17109e-06	1.19028e-05	-1.41263e-05	1.12418e-05	-1.10792e-05	8.34189e-06	-3.40989e-06	2.09201e-05	0.000107194	0.00144678	0.00952606	0.0191469	0.0252189	0.008189	0.00262376	0.0043784	0.00140958	0.000549509	0.00460349	0.00858378	0.00900235	0.0135563	0.0227887	0.00763024	0.0044678	0.00662768	0.00792525	0.00770325	0.00874336	0.00583189	0.00198403	0.000554114	0.00046939	0.00383979	0.00441512	0.00366298	0.00826154	0.0105036	0.0041517	0.0161774	0.0156399
MM_har1_67_int.txt	f_wt	16	-5.97912e-07	2.47982e-06	-1.86736e-06	-1.11275e-07	-1.29829e-05	3.62852e-05	0.000207311	0.000182222	-3.56942e-06	-3.0188e-05	-4.12664e-06	0.000379016	0.00118666	0.00216819	0.00262243	0.00381062	0.0124341	0.0258789	0.0353429	0.0130697	0.00707678	0.00728219	0.00794687	0.00792676	0.00829205	0.0127814	0.0156454	0.0156096	0.0171306	0.0110799	0.00845023	0.00985736	0.0113976	0.0108019	0.012717	0.0127184	0.0104066	0.00916811	0.00906944	0.0122589	0.0109379	0.0106181	0.0113708	0.0143194	0.0118648	0.0170251	0.0203168
MM_har1_46_int.txt	f_wt	20	4.46714e-06	1.20049e-05	9.50636e-07	3.64337e-06	1.00289e-05	6.75666e-06	3.1824e-06	1.07439e-05	5.53445e-06	-1.03671e-06	0.000104066	0.00035318	0.00088964	0.00162334	0.00196136	0.00319495	0.00991584	0.0221693	0.0316884	0.0121516	0.0065575	0.00785704	0.00824916	0.00740468	0.00846659	0.0130856	0.0134584	0.0138795	0.0179737	0.0110593	0.00783855	0.00959106	0.0111616	0.010807	0.0117621	0.0115699	0.00938415	0.00815266	0.00876694	0.0125975	0.0119509	0.0107917	0.0130879	0.0173312	0.0104744	0.0160717	0.0187389
MM_har1_47_int.txt	f_wt	20	-1.82125e-05	-4.86573e-06	4.09648e-06	-7.35267e-06	-3.69023e-05	-4.6437e-05	4.15634e-05	4.747e-05	-4.11725e-05	6.76235e-05	0.000301521	0.000741533	0.00169572	0.00271253	0.00320125	0.00451508	0.0120092	0.0249658	0.0329452	0.0139181	0.00785729	0.00856483	0.00819045	0.00815209	0.00914993	0.0126291	0.0137481	0.015341	0.0179427	0.012061	0.00911322	0.0111656	0.0126671	0.0119249	0.0135617	0.0134216	0.0111437	0.0101278	0.0102505	0.0132118	0.0126481	0.0118186	0.013407	0.0168799	0.0122104	0.0173341	0.0211712
MM_har1_48_int.txt	f_wt	20	7.51924e-06	-5.98919e-06	8.39749e-06	-1.08803e-05	1.33665e-05	-3.19459e-06	1.32648e-05	8.61562e-05	-0.000272157	-0.000241401	-8.84141e-05	0.000471334	0.00148681	0.00255977	0.00310376	0.00416663	0.0118584	0.026096	0.033512	0.0142863	0.00781687	0.00825232	0.00876459	0.00845463	0.00931859	0.0137166	0.0150471	0.0158633	0.0195338	0.0118097	0.00880596	0.010967	0.0123701	0.011133	0.0133532	0.0144161	0.0112887	0.00991882	0.0100917	0.0132596	0.0124242	0.0123831	0.013339	0.015188	0.0126733	0.0187102	0.0226049
MM_har1_db45_int.txt	f_wt	20	5.43062e-06	4.45252e-07	3.65556e-06	1.69734e-06	-4.39607e-07	2.25798e-05	1.00959e-05	6.94361e-05	-1.39543e-06	3.51881e-05	0.000144297	0.000472835	0.00130155	0.00235155	0.00316912	0.00412881	0.00894764	0.0183596	0.0280826	0.0161856	0.0105358	0.00968986	0.0100113	0.00940081	0.00978136	0.0127404	0.0128223	0.0130895	0.015315	0.0119869	0.0100778	0.0107716	0.0116405	0.0115578	0.0122292	0.0125251	0.0115772	0.0108317	0.0109928	0.0136448	0.0139815	0.0135272	0.0145206	0.0160606	0.0136185	0.0167492	0.0187379
MM_har1_db49_int.txt	f_wt	20	1.46774e-06	2.75888e-06	1.23525e-06	-4.96553e-06	3.92294e-05	0.000249401	0.000490203	0.000728243	0.000739387	0.000896297	0.00119106	0.00195391	0.00333185	0.00482918	0.00593575	0.0073655	0.013693	0.0241891	0.0330789	0.0180536	0.0113056	0.0087914	0.00856993	0.00839951	0.0100557	0.0128409	0.0132408	0.0140821	0.015564	0.0108904	0.00853533	0.00949582	0.0104608	0.0104387	0.011161	0.010999	0.00923429	0.00814857	0.00827837	0.0109672	0.0108575	0.0103223	0.0113956	0.0120087	0.0111555	0.0153444	0.0171359
MM_har1_25_int.txt	f_wt	24	5.74159e-06	-4.17698e-05	-8.11284e-05	-0.000161248	-0.000181129	-7.00408e-05	-1.88983e-05	-7.80727e-06	-8.19225e-05	-4.85649e-05	4.83862e-05	0.000348886	0.00105629	0.00198323	0.00257518	0.00371456	0.0116603	0.0223812	0.0321279	0.0102135	0.00556519	0.00773956	0.00913561	0.00724697	0.00813697	0.0111718	0.0120333	0.0138214	0.0143862	0.00935737	0.00857099	0.0113685	0.0119161	0.0108018	0.0126963	0.0124116	0.0098049	0.00894365	0.00935259	0.0131465	0.0129057	0.0114702	0.0128525	0.0138576	0.0108506	0.0158519	0.0177176
MM_har1_26_int.txt	f_wt	24	-5.95314e-07	3.20412e-08	-1.13428e-06	2.01709e-06	-2.51155e-06	1.33878e-06	-1.19677e-06	-1.26284e-06	1.1797e-06	9.61175e-06	4.2114e-05	0.000314769	0.000710818	0.00131432	0.00195836	0.00313908	0.0121015	0.0248155	0.0339037	0.0133251	0.00659696	0.00888688	0.00770169	0.00608586	0.00781163	0.0113919	0.0135247	0.0152139	0.0158033	0.0105849	0.00950361	0.0119548	0.0134319	0.0122525	0.0140213	0.0130483	0.0103936	0.00971942	0.00978401	0.0131579	0.0119851	0.0110289	0.0133254	0.0180024	0.0102409	0.0145263	0.0190716
MM_har1_84_int.txt	m_het	12	0.000117422	0.000100723	3.24033e-05	9.94804e-05	0.000188864	0.000554908	0.00103974	0.00118423	0.00116774	0.00142005	0.00177163	0.00244768	0.00399983	0.00531001	0.00656103	0.00741746	0.016169	0.0280498	0.0319202	0.0160694	0.00986715	0.00878554	0.00663675	0.00746346	0.0100583	0.0134224	0.0132498	0.0177195	0.0168698	0.0105415	0.00904721	0.0111498	0.0134571	0.012449	0.0154049	0.0157559	0.0113046	0.00989149	0.0107007	0.0132914	0.0110638	0.010043	0.0113927	0.0144872	0.0105288	0.0157373	0.0248844
MM_har1_85_int.txt	m_het	12	1.72123e-06	-2.5886e-05	-0.000101028	-7.94531e-05	4.15196e-05	0.000509475	0.000890541	0.00103321	0.00102425	0.0012981	0.00167187	0.00236198	0.00408138	0.00571497	0.00671805	0.00769301	0.017479	0.0272332	0.0298924	0.0138962	0.00842778	0.00812126	0.00655751	0.00730754	0.0107551	0.0140932	0.013993	0.0198	0.0162863	0.00961537	0.00878602	0.0114932	0.0128986	0.0117981	0.015208	0.0152462	0.00966142	0.00826449	0.00927212	0.0125957	0.0102381	0.00993093	0.0104909	0.0101762	0.00985095	0.0164675	0.0211166
MM_har1_72_int.txt	m_het	16	9.07509e-05	0.000109727	-8.38972e-05	-1.95962e-05	0.000100756	0.00065504	0.00118859	0.00132445	0.00146998	0.00158551	0.0019712	0.00271883	0.00477122	0.00723657	0.00868301	0.00911995	0.0174102	0.0296021	0.0342841	0.0183672	0.0125657	0.0101619	0.00893457	0.00961419	0.0124896	0.0172717	0.0139713	0.0192486	0.0171925	0.0112544	0.00941197	0.0109881	0.013263	0.011715	0.0149131	0.0160728	0.0115154	0.00982091	0.0114562	0.0162021	0.011025	0.00990847	0.0111488	0.0111419	0.0106328	0.0167014	0.0229517
MM_har1_73_int.txt	m_het	16	-8.86165e-05	-2.43981e-05	-0.000126429	-3.77014e-05	0.0001306	0.000693377	0.00121002	0.00136375	0.00146083	0.00168247	0.00211014	0.00293095	0.0047954	0.00698273	0.00833297	0.00876351	0.0169585	0.0278317	0.0311788	0.0155076	0.00975199	0.00860008	0.00758202	0.00840017	0.0110703	0.0138972	0.0135087	0.0192408	0.0166888	0.0103671	0.00871776	0.0108752	0.013144	0.011799	0.0151249	0.0155438	0.0107974	0.00926817	0.0107222	0.0153849	0.0110215	0.0102172	0.0112626	0.01185	0.011081	0.0165927	0.0238032
MM_har1_74_int.txt	m_het	16	3.85315e-05	0.000258663	0.000169088	0.000110495	0.000102617	0.00042656	0.000783963	0.000865083	0.000993029	0.00108078	0.00130564	0.00188265	0.00328934	0.00516367	0.00661797	0.00712561	0.0143011	0.0262697	0.0313481	0.0157556	0.0104187	0.00884809	0.00756573	0.00830846	0.0108957	0.0159313	0.0130963	0.0184615	0.016404	0.0110841	0.00963727	0.0111752	0.0135647	0.0121667	0.0152051	0.0168211	0.0126326	0.0112192	0.0129371	0.0185163	0.0130514	0.0114541	0.0130032	0.0138502	0.0118021	0.0162689	0.0236301
MM_har1_75_int.txt	m_het	16	-6.45242e-05	0.000101018	-1.3126e-06	0.000107229	0.000297981	0.000888452	0.00142144	0.0016441	0.00187041	0.00205423	0.0024706	0.0032872	0.00522796	0.00748839	0.00904831	0.00948214	0.0173123	0.0288675	0.032776	0.0173695	0.0121201	0.0105985	0.00893478	0.00984443	0.0131898	0.0174461	0.0143517	0.0196267	0.0175057	0.0116108	0.00983057	0.0118373	0.0138992	0.0128301	0.0157942	0.016807	0.0120065	0.0108129	0.0130227	0.0177991	0.0123476	0.01073	0.01189	0.0127003	0.01156	0.0170265	0.0240071
MM_har1_62_int.txt	m_het	20	0.000705905	0.000559161	-3.18545e-05	-5.6058e-05	3.14959e-05	0.000670119	0.00135705	0.00163238	0.00131013	0.00185877	0.00242942	0.00369381	0.00679245	0.00905197	0.0103389	0.0114623	0.0191079	0.0329752	0.0361806	0.0203639	0.013667	0.00951781	0.00909869	0.0107612	0.0138817	0.0190401	0.0169206	0.0178245	0.0179139	0.0110263	0.00858742	0.010412	0.0132786	0.0113899	0.0145021	0.0159896	0.01188	0.00987802	0.0112377	0.0171439	0.0112958	0.0101562	0.0110335	0.0117168	0.0134295	0.022642	0.0283609
MM_har1_27_int.txt	m_het	24	3.26771e-05	-1.50455e-05	-0.000131804	-0.000132473	-7.05989e-05	0.000204365	0.000506485	0.000555229	0.000547281	0.000710473	0.000977016	0.00151299	0.00286418	0.00443042	0.00532489	0.00632452	0.018041	0.0318486	0.034673	0.0135423	0.00737595	0.0066556	0.00589012	0.00661205	0.00923574	0.0119345	0.0133768	0.0230462	0.0171541	0.00875808	0.00742083	0.00971761	0.0125903	0.0108529	0.0160954	0.0175791	0.00998494	0.00771323	0.00877995	0.0156569	0.00992918	0.0103359	0.0106331	0.0109926	0.00909968	0.0150697	0.0221621
MM_har1_28_int.txt	m_het	24	1.84457e-05	1.83066e-06	-1.74665e-05	9.76404e-06	-0.000109041	-4.79837e-05	9.98136e-05	3.72403e-05	-6.93309e-05	-9.57069e-05	-2.99897e-05	0.000325492	0.00138557	0.00273364	0.0034234	0.00433396	0.0143391	0.0272117	0.0305409	0.0124341	0.00704897	0.00645444	0.00474166	0.00529242	0.00849457	0.0125916	0.0125881	0.018731	0.01553	0.00883495	0.00685335	0.00895746	0.0111727	0.0100157	0.0141363	0.0154039	0.0095523	0.00772934	0.00868998	0.0142411	0.00991562	0.00960502	0.00994561	0.0102428	0.00917699	0.0164634	0.0231887
MM_har1_29_int.txt	m_het	24	0.000229171	0.000319231	0.000158307	0.000122989	0.000280433	0.000688387	0.00113031	0.00129603	0.00130619	0.00154636	0.00189487	0.0026106	0.00423422	0.00609708	0.00722501	0.00802507	0.0175684	0.0302368	0.0337924	0.0149543	0.00960865	0.00856057	0.00725296	0.00815741	0.0110519	0.0144602	0.0136963	0.0196896	0.0159934	0.00996063	0.00805247	0.010408	0.0126701	0.0114407	0.0154839	0.0163459	0.0106206	0.00898974	0.0103713	0.015191	0.0106689	0.0101106	0.0106293	0.011227	0.010403	0.0173921	0.024455
MM_har1_30_int.txt	m_het	24	1.877e-05	4.72092e-05	-1.13332e-06	1.37063e-05	2.68031e-05	0.000216225	0.000514046	0.000538416	0.000510974	0.000583801	0.00075387	0.00113259	0.00223809	0.00358533	0.00459709	0.00549307	0.0163569	0.0306852	0.0358857	0.0135866	0.00735866	0.00661029	0.00583611	0.00637552	0.00896391	0.0115061	0.0118297	0.0198683	0.0150211	0.00942656	0.00751721	0.00953926	0.0116825	0.0107857	0.015002	0.0154868	0.0100295	0.00803631	0.00906109	0.0164523	0.0100733	0.00925057	0.00988406	0.0101333	0.00864511	0.0149339	0.0234385
MM_har1_31_int.txt	m_het	24	-8.27122e-05	2.587e-05	-6.95637e-05	6.82992e-05	0.000313847	0.000965855	0.00153477	0.00181132	0.00201703	0.00223796	0.00278534	0.00381907	0.00597174	0.00823581	0.00966001	0.0106121	0.0211764	0.0323288	0.03078	0.0157418	0.0111421	0.00911681	0.00853509	0.00978261	0.0128329	0.0165282	0.0144812	0.0228482	0.0174821	0.00937233	0.00768542	0.00974911	0.0119441	0.0106803	0.015395	0.0172317	0.0104007	0.00883012	0.0106052	0.014119	0.00956877	0.0102501	0.0102717	0.0100671	0.010786	0.0178661	0.0235548
MM_har1_32_int.txt	m_het	24	-5.88764e-05	1.6737e-05	-0.0001156	-6.454e-05	8.87687e-05	0.000601265	0.0011579	0.00132414	0.00157121	0.00161183	0.00194345	0.00267583	0.00449	0.00688727	0.00861766	0.00895265	0.018358	0.0317202	0.0331545	0.017617	0.0129354	0.0109897	0.0093624	0.0100959	0.0133973	0.0186483	0.0162275	0.0226276	0.0188941	0.0114411	0.00882044	0.0100844	0.0125567	0.0112892	0.0155472	0.0179669	0.0119319	0.00983249	0.0116872	0.0158217	0.0107376	0.0107545	0.0111939	0.0126662	0.0103905	0.0163948	0.0244934
MM_har1_33_int.txt	m_het	24	-9.18008e-05	7.70212e-05	-4.3425e-05	1.07834e-05	8.97616e-06	0.000280974	0.000616756	0.000665971	0.000559148	0.000683276	0.000941687	0.00166129	0.00326311	0.00491224	0.00595105	0.00689751	0.0158956	0.0283457	0.0297431	0.0129812	0.007963	0.0066654	0.00606151	0.00686339	0.00968777	0.0141007	0.0132901	0.0175914	0.0146038	0.00829421	0.00634445	0.00823827	0.0103202	0.00906073	0.0129916	0.0147886	0.00901978	0.00716691	0.00854864	0.0128519	0.0095613	0.0102684	0.00995961	0.0100242	0.0104969	0.018459	0.0237025
MM_har1_34_int.txt	m_het	24	0.000158883	0.000222728	6.10943e-05	-2.35491e-05	4.26194e-06	0.000383197	0.000872162	0.000984188	0.000969634	0.00118455	0.00150352	0.00227237	0.0039603	0.00604828	0.00721439	0.00809479	0.0187935	0.0327785	0.0327356	0.0151149	0.00936681	0.00755158	0.00729374	0.00827962	0.0103643	0.0144021	0.0154445	0.0229058	0.0182456	0.00932601	0.00716986	0.00887879	0.0115547	0.0102643	0.0153694	0.0175522	0.010165	0.00774925	0.00892172	0.0135623	0.00965511	0.0107617	0.0106018	0.010845	0.0103978	0.0176651	0.0264225
MM_har1_35_int.txt	m_het	24	-3.00101e-06	0.000163275	7.86673e-05	-2.71327e-05	-8.41263e-05	0.000217052	0.000603376	0.000671845	0.000540635	0.00062573	0.000804102	0.00141305	0.00292461	0.00475201	0.00575855	0.00647347	0.0153475	0.0286764	0.030489	0.0142261	0.00861271	0.00702854	0.00641402	0.00714849	0.00920935	0.0129728	0.0130704	0.0189565	0.0158254	0.00891275	0.00651881	0.00815124	0.0105504	0.00925648	0.0133605	0.0151818	0.0092157	0.0071566	0.00827897	0.0129687	0.00918697	0.00957612	0.00951815	0.00972131	0.00936647	0.0163561	0.0250536
MM_har1_36_int.txt	m_het	24	-0.000100713	-7.21477e-05	-9.49104e-05	7.99548e-05	0.000218911	0.00064647	0.0011803	0.00132372	0.00143114	0.00154948	0.0018413	0.00253174	0.00416103	0.00624692	0.00783717	0.00832044	0.0190436	0.032162	0.0335309	0.0159515	0.0110468	0.00997064	0.0084941	0.00894162	0.0120742	0.0170605	0.0160178	0.0221861	0.0170188	0.0103401	0.00793966	0.00951498	0.0117939	0.0107105	0.0150971	0.0164044	0.0106107	0.00877326	0.0106973	0.0164657	0.010216	0.0100032	0.0100424	0.01051	0.00963646	0.0166053	0.0257761
MM_har1_37_int.txt	m_het	24	3.88971e-05	0.000145717	2.40627e-05	9.6799e-05	0.000275988	0.000764839	0.00123412	0.00140682	0.00156655	0.00168722	0.00199805	0.00275344	0.00446543	0.00648007	0.00795665	0.00856191	0.0177575	0.0304543	0.0326425	0.0162476	0.0119797	0.0102825	0.0089298	0.00958801	0.013143	0.0191262	0.0154573	0.0201414	0.0168706	0.0108194	0.00854128	0.0102315	0.0124272	0.0113667	0.0149805	0.0168891	0.0116395	0.0100946	0.0120893	0.0162176	0.0114186	0.010719	0.0110562	0.0110393	0.0106841	0.0175637	0.0246664
MM_har1_103_int.txt	m_het	8	1.6959e-05	-5.98991e-07	-9.87375e-05	0.000229709	0.000278171	0.000845096	0.00128236	0.000883874	0.00020679	0.000561304	0.00114974	0.00272438	0.00659139	0.00927214	0.0103361	0.0112646	0.0164153	0.0303659	0.0347311	0.0214489	0.0140225	0.00812873	0.0074944	0.00958201	0.0129573	0.0177075	0.0123325	0.0144724	0.0164513	0.00915315	0.00701432	0.00878219	0.0118126	0.00958279	0.0122295	0.014226	0.0102234	0.0090982	0.0118152	0.0179768	0.0111864	0.00932345	0.0102161	0.0116205	0.0133494	0.022157	0.0268504
MM_har1_108_int.txt	m_het	9	7.33283e-05	0.000208898	8.87449e-05	0.00021972	0.000236659	0.00066432	0.00110107	0.00116151	0.00119975	0.00128929	0.00165167	0.0023879	0.00440748	0.00674317	0.00829185	0.00857241	0.0165696	0.0288233	0.0335686	0.0171869	0.0110502	0.00949095	0.00765743	0.00870915	0.0119776	0.0167252	0.014187	0.0185099	0.0173411	0.0103872	0.00869264	0.0107731	0.0129793	0.0117093	0.0149688	0.0158138	0.0114114	0.0100999	0.0121121	0.015896	0.0114296	0.0100272	0.0115622	0.0130629	0.0115282	0.0175092	0.0258237
MM_har1_109_int.txt	m_het	9	2.91742e-06	0.000105546	-2.12011e-05	3.90933e-05	0.000182111	0.000751812	0.00136244	0.00145999	0.00160606	0.00184273	0.00232132	0.00326943	0.00548031	0.00791817	0.00970912	0.0100322	0.0187308	0.0308432	0.0344524	0.0173854	0.0114993	0.0102342	0.00826255	0.00951765	0.0128468	0.0174853	0.0155784	0.0199732	0.0174799	0.0107502	0.00896318	0.0112126	0.0134959	0.0123489	0.0159028	0.0166692	0.0115957	0.0104045	0.0125068	0.0171622	0.0116927	0.0101642	0.0115868	0.0122653	0.0118515	0.0180399	0.0275177
MM_har1_110_int.txt	m_het	9	2.55708e-05	0.000130982	1.61743e-05	0.000136821	0.000397576	0.00107338	0.00165217	0.00184783	0.00194872	0.00228816	0.0028527	0.00386614	0.00612469	0.00839079	0.0100352	0.0105422	0.0193188	0.030536	0.0335511	0.0163497	0.0105762	0.0096887	0.00790652	0.00921899	0.0126967	0.0164711	0.014955	0.0195496	0.0166833	0.00995151	0.00871778	0.0112646	0.0132338	0.0120684	0.0154906	0.0159949	0.0107666	0.00966717	0.0117661	0.0163498	0.01102	0.009781	0.0111091	0.0113156	0.011481	0.0176218	0.0240852
MM_har1_111_int.txt	m_het	9	-2.83619e-05	0.000200571	1.28997e-05	-4.00133e-06	0.000148472	0.000805063	0.00139853	0.00157538	0.00167863	0.00186611	0.00233733	0.00340566	0.00561518	0.00807691	0.00951068	0.0100787	0.0166999	0.0284288	0.0312662	0.0174977	0.0119117	0.00993675	0.00821214	0.00948875	0.0127742	0.0174726	0.0147814	0.0159929	0.0155118	0.0100926	0.0082017	0.0104189	0.0125316	0.011366	0.0139018	0.0147998	0.0109487	0.0100909	0.0125246	0.0168485	0.0115259	0.0100695	0.0109483	0.0118877	0.0121615	0.0186003	0.0248025
MM_har1_112_int.txt	m_het	9	-8.67625e-06	0.00013237	1.86419e-05	-7.87044e-06	0.000153828	0.000724088	0.00127438	0.00140166	0.00151056	0.00174857	0.0021903	0.00317748	0.00541923	0.00779175	0.00955315	0.0101016	0.0192686	0.0307444	0.0331509	0.0179274	0.0123915	0.0110141	0.00972004	0.0106853	0.014361	0.0182691	0.0163899	0.0203772	0.0203939	0.0107645	0.00961472	0.0119969	0.014014	0.0128486	0.0155345	0.0158984	0.0120184	0.0113217	0.0132451	0.0162	0.0132593	0.0123687	0.0127644	0.0131493	0.0142005	0.0210622	0.0259478
MM_har1_125_int.txt	m_het	9	-6.5593e-05	-9.00648e-05	-6.38704e-05	5.91548e-05	0.000210352	0.000799697	0.00133281	0.00149886	0.00160939	0.00193108	0.00239443	0.0033941	0.00555076	0.0077735	0.00928663	0.0100756	0.0186612	0.0296682	0.032219	0.0156311	0.0100586	0.00921085	0.00719484	0.00854997	0.0119525	0.0149196	0.0137044	0.0173799	0.0156327	0.0095066	0.0082947	0.0107691	0.0126452	0.0115449	0.0142315	0.0143119	0.010443	0.00962196	0.0118757	0.0160483	0.0106979	0.00933388	0.0110664	0.0123612	0.0114419	0.0179923	0.0248969
MM_har1_126_int.txt	m_het	9	3.42937e-05	0.000196305	0.000102616	7.34219e-05	0.000161769	0.000729301	0.00120494	0.00132608	0.00142333	0.00170703	0.00220282	0.00320295	0.00540609	0.00754157	0.00897287	0.00976054	0.0185754	0.0298606	0.0320069	0.015379	0.00999379	0.00924763	0.00696159	0.00830614	0.0119042	0.0142821	0.0133745	0.0168453	0.0148775	0.00906845	0.00796105	0.0106845	0.012449	0.0115223	0.0142248	0.0139669	0.0101108	0.00945763	0.0118373	0.0160944	0.0106526	0.00929324	0.0111189	0.0120985	0.0117572	0.0189339	0.025976
MM_har1_127_int.txt	m_het	9	-0.000152561	4.23471e-05	-2.83927e-05	-2.59063e-05	0.000168108	0.000778207	0.00123522	0.00142241	0.00151752	0.00189109	0.00238443	0.00339456	0.00555819	0.00762521	0.00884526	0.00966505	0.01743	0.0281917	0.03238	0.0151442	0.00970557	0.00869195	0.00718308	0.00846245	0.0116367	0.0142533	0.0129488	0.0162298	0.0153433	0.00978358	0.00864543	0.0114026	0.0129597	0.0119614	0.0142824	0.0144063	0.0105568	0.00995065	0.0122068	0.0174105	0.0114392	0.0100309	0.0116934	0.0121503	0.012152	0.0193484	0.024518
MM_har1_128_int.txt	m_het	9	-8.36885e-05	-2.92009e-05	2.3644e-05	-3.1277e-05	0.000131941	0.000757285	0.00132856	0.00153254	0.00156848	0.00184	0.00231777	0.00328698	0.00553007	0.00770421	0.00892598	0.00945188	0.016099	0.0275297	0.0306954	0.0163665	0.0111297	0.00956897	0.00797912	0.00916152	0.0123595	0.015537	0.0139627	0.0149403	0.014833	0.00954411	0.00801682	0.0102427	0.0119993	0.0110097	0.0132286	0.013684	0.0103917	0.00967589	0.0119723	0.0166407	0.010939	0.00971585	0.0107024	0.0115458	0.0119089	0.0190986	0.0250419
MM_har1_129_int.txt	m_het	9	-8.8246e-06	9.78993e-05	-4.53636e-05	1.83152e-05	7.43346e-05	0.000538284	0.00098408	0.00104829	0.00102592	0.00130343	0.00165767	0.0025132	0.00461558	0.00686033	0.00835245	0.00890856	0.0172218	0.0292528	0.0335568	0.0175767	0.011574	0.0102524	0.00841502	0.00968226	0.0128961	0.0169327	0.0148601	0.0183642	0.0195923	0.0102472	0.00944307	0.0121254	0.0140976	0.0124088	0.014661	0.0152097	0.0117691	0.0112154	0.0133401	0.0187674	0.0141592	0.0124891	0.0132396	0.01379	0.0140102	0.0209203	0.026439
MM_HAR1_86_int.txt	m_hom	12	-5.92945e-05	-4.63884e-06	8.81872e-06	4.83033e-06	-1.01484e-05	9.93683e-06	1.05492e-05	-2.82499e-06	-5.67606e-07	5.26722e-06	-5.29325e-05	0.000269198	0.000971033	0.00158383	0.00211935	0.00321733	0.0117605	0.0213802	0.0271241	0.00892691	0.00368753	0.00468381	0.0018537	0.00122173	0.00781246	0.0106997	0.00653681	0.0104614	0.0106939	0.0029206	0.000737227	0.00324413	0.00446809	0.00530489	0.00843681	0.00624514	0.00158655	0.000303975	0.000642555	0.00319825	0.00250159	0.00301763	0.00707372	0.00958508	0.00496009	0.0153821	0.01767
MM_HAR1_90_int.txt	m_hom	12	-2.38288e-06	-1.20653e-06	-1.07482e-05	7.48727e-06	-3.16418e-06	5.58096e-06	-5.32043e-06	4.06332e-06	-4.60293e-07	5.06671e-06	-4.47796e-06	3.34796e-05	0.000475205	0.000753445	0.00130514	0.00230684	0.0103824	0.0205435	0.0244103	0.00602978	0.00168777	0.00216112	0.000618666	0.0010797	0.00771747	0.0147105	0.0122734	0.0138013	0.0224792	0.00349015	0.000325798	0.00177111	0.00337162	0.00415177	0.0068668	0.00710694	0.00220441	0.000219916	0.000697161	0.00403997	0.00354409	0.00508714	0.00816458	0.0118205	0.0058063	0.0174179	0.0168947
MM_HAR1_91_int.txt	m_hom	12	3.08158e-05	7.6758e-06	-1.62266e-05	1.42874e-05	-2.06657e-05	1.49177e-05	-1.38891e-05	1.7555e-05	-1.60528e-05	2.10024e-05	-1.06665e-05	-2.65908e-06	-2.85697e-05	0.000209691	0.00116457	0.00295359	0.0111041	0.0194271	0.0226067	0.00745331	0.00501115	0.00642293	0.00536517	0.00572805	0.0129108	0.015919	0.0129086	0.0169304	0.0243458	0.00791055	0.00428376	0.00515576	0.00572638	0.00641161	0.00682637	0.0054167	0.00196076	0.000515472	0.000188418	0.00234736	0.00169703	0.00226889	0.0057713	0.00675809	0.00499104	0.0161738	0.012785
MM_HAR1_92_int.txt	m_hom	12	-4.23404e-05	1.13321e-05	-2.55608e-05	3.49766e-06	4.54128e-06	-5.15806e-06	-4.71947e-06	-2.41922e-06	4.30388e-06	2.03666e-06	1.1233e-05	0.000339869	0.000694417	0.00105604	0.00172704	0.00274457	0.00967028	0.0189871	0.0241642	0.00655162	0.00242134	0.00324377	0.00124751	0.00116473	0.00438166	0.00802497	0.00720985	0.0103305	0.0191558	0.00328523	0.000504466	0.00266081	0.0042208	0.0031436	0.00476059	0.00471957	0.0012144	0.000689142	0.00156676	0.0034999	0.00439063	0.00603694	0.0108941	0.0151412	0.00923292	0.0175423	0.0194841
MM_HAR1_93_int.txt	m_hom	12	1.83893e-05	1.75049e-05	-1.22836e-06	-7.18888e-06	7.29611e-06	-6.19435e-06	1.01571e-05	-7.85211e-06	-1.14363e-06	4.17403e-06	-1.13526e-05	9.88461e-05	0.000847767	0.00141625	0.00195989	0.00381338	0.0124906	0.0230907	0.02613	0.00721995	0.00312472	0.00343043	0.00214115	0.0024425	0.00581804	0.00876448	0.0095779	0.0193192	0.0301264	0.00684257	0.00212539	0.00338229	0.00456763	0.00571037	0.0069798	0.00587801	0.00210032	0.000291079	0.00110663	0.00393745	0.00339764	0.0036119	0.0110043	0.0121896	0.00543591	0.0177676	0.0130899
MM_har1_87_int.txt	m_hom	12	2.44409e-06	1.2314e-06	3.68861e-06	6.79798e-06	-1.10589e-05	-4.50137e-05	3.01913e-06	-9.0997e-06	1.04992e-05	2.33654e-06	-7.81697e-06	5.92665e-05	0.000127403	0.000344261	0.000553452	0.00166751	0.00874558	0.0168187	0.0203953	0.00577773	0.00110534	0.00142697	0.000547346	0.00116479	0.00665413	0.0167076	0.018993	0.0120051	0.0252037	0.00718461	0.00350075	0.00365196	0.00544513	0.00556172	0.00777684	0.00826415	0.00468974	0.00281074	0.00321423	0.00577942	0.00620136	0.00739828	0.0141974	0.0236562	0.00950254	0.0216116	0.02116
MM_har1_88_int.txt	m_hom	12	1.40998e-05	-1.27212e-05	6.25047e-06	8.8168e-06	3.77246e-07	-4.37638e-05	-0.000106812	3.00056e-06	-4.12342e-06	8.6831e-06	1.47044e-05	0.000109001	0.000642553	0.00106588	0.00154448	0.00273159	0.00964404	0.0183672	0.0217125	0.00719968	0.00262679	0.00323543	0.00204751	0.00187849	0.00710937	0.0144016	0.0159969	0.0131271	0.0440689	0.00555458	0.000617293	0.00132574	0.00315776	0.00335868	0.0055729	0.00681802	0.00383387	0.00235312	0.00300651	0.00579893	0.00554356	0.00667787	0.0133726	0.020522	0.00869167	0.0196757	0.0214065
MM_har1_89_int.txt	m_hom	12	1.96871e-05	-8.07072e-06	-1.09962e-06	1.22314e-05	-1.02418e-05	-3.60014e-06	4.90769e-06	-9.65594e-07	-7.41582e-06	-5.60018e-07	-1.64697e-05	0.000131244	0.00058052	0.000863766	0.00100154	0.00217212	0.00859607	0.0177198	0.019493	0.00508343	0.000955494	0.00213604	0.00013808	0.000825425	0.00773995	0.0178388	0.0174241	0.0217172	0.0991758	0.0068202	0.00280753	0.00384328	0.00459712	0.00390475	0.00556567	0.00578391	0.00186991	0.000374536	0.00113015	0.00262083	0.0022346	0.00342579	0.0109086	0.0231419	0.00380107	0.0135055	0.0149171
MM_HAR1_69_int.txt	m_hom	16	2.05191e-07	6.96494e-06	-4.69908e-06	5.16324e-06	-2.01581e-06	1.73789e-06	4.91146e-07	-6.78567e-06	-3.07964e-05	1.39379e-06	8.0317e-07	2.14875e-06	4.50773e-05	0.000105789	0.000307925	0.000822027	0.00449319	0.00977187	0.012029	0.00332625	0.00176406	0.0029996	0.0035602	0.00453484	0.0798828	0.0904288	0.0158532	0.00790004	0.00918698	0.00343753	0.00112653	0.0011377	0.00161174	0.00157535	0.00264584	0.00322724	0.00111062	0.000392431	0.000949408	0.00280387	0.00235581	0.00471301	0.00575985	0.00644502	0.00606316	0.0146601	0.0128429
MM_HAR1_70_int.txt	m_hom	16	-0.000500535	-0.000523283	-0.00051625	-0.000506885	-0.000485983	-0.000510781	-0.000334223	-0.000321176	-0.000255588	-0.000210698	-0.000163909	-0.000116747	-0.000102311	-8.13169e-05	-0.00020025	0.000289541	0.00589882	0.0123169	0.0155939	0.003723	0.000506928	0.00149508	0.00014067	0.000228517	0.00435864	0.00838659	0.00910182	0.00945192	0.0135947	0.00693969	0.00356676	0.00409902	0.00505225	0.00482846	0.00549445	0.00484945	0.00217665	0.000542763	0.000202825	0.00245236	0.0026996	0.00280225	0.00466985	0.00820677	0.00471762	0.0144134	0.0150783
MM_har1_68_int.txt	m_hom	16	4.72583e-05	-7.38267e-06	1.64942e-06	1.28238e-06	-1.63085e-05	7.39465e-06	-5.74301e-06	1.20868e-05	-4.73592e-06	-6.2507e-06	1.91424e-05	7.28682e-06	5.36957e-07	0.000328996	0.00070817	0.00252103	0.0130772	0.0263129	0.0321898	0.00560969	0.000792636	0.00180665	0.00126053	0.0033797	0.0264538	0.0446366	0.026531	0.0131266	0.0128577	0.00309159	0.000576459	0.00109966	0.00362033	0.00424823	0.00889905	0.011213	0.00302064	0.000922642	0.00152172	0.005152	0.00256825	0.0103007	0.0091171	0.00668053	0.0121942	0.0287551	0.0235863
MM_har1_53_int.txt	m_hom	20	0.000124549	5.43112e-06	7.74455e-06	-1.93135e-05	3.48257e-06	9.25133e-07	5.88004e-07	-2.85326e-06	5.24222e-06	-5.7453e-06	-1.34088e-06	-2.14303e-06	-3.4366e-06	9.24417e-06	-5.14396e-05	0.000476982	0.00469805	0.0113154	0.0134936	0.004928	0.00258048	0.00438792	0.00311621	0.00525781	0.0733351	0.124302	0.0159505	0.0112096	0.0130016	0.00664135	0.00356384	0.00317595	0.00349335	0.00406172	0.00518044	0.00432766	0.00156456	0.000192219	-4.0892e-05	0.000632725	-0.000370676	-0.000261237	0.000246286	0.000233892	-0.00221517	0.00360789	0.00491606
MM_har1_db50_int.txt	m_hom	20	3.32752e-05	-4.11824e-06	3.64716e-07	-2.71009e-05	-3.0563e-05	8.09518e-05	-1.42995e-06	8.13416e-06	-8.44043e-06	5.28984e-06	-2.61161e-05	4.42518e-05	-1.70869e-06	-2.13045e-06	-3.2999e-05	0.000384701	0.00400686	0.0108457	0.014745	0.00746705	0.00532947	0.00572514	0.00456743	0.00618817	0.061676	0.095344	0.0367069	0.0156176	0.0103083	0.00416486	0.000694081	-0.000136591	0.000158976	0.000585405	0.00227208	0.00312898	0.00170656	0.000528696	0.000340357	0.00134111	0.000689752	0.00164465	0.0026106	0.00195869	0.000385214	0.00530865	0.00630513
MM_har1_db51_int.txt	m_hom	20	-2.51248e-05	-5.08032e-06	1.64726e-05	-6.96778e-06	4.46982e-06	3.23801e-06	-6.54971e-06	1.75119e-06	-4.95328e-06	7.06675e-06	2.43533e-06	8.35769e-05	0.00033728	0.000646847	0.000850889	0.00119225	0.00480215	0.0111118	0.0156445	0.00777111	0.00579463	0.0068544	0.00543952	0.00781611	0.0763023	0.120067	0.0472955	0.0185389	0.0114641	0.0057411	0.00194701	0.00025603	0.000385333	0.000429101	0.00227962	0.0038838	0.00190707	0.00050966	0.000154588	0.00128163	0.000426034	0.00208033	0.00296424	0.00274453	0.0010145	0.006991	0.00889922
MM_har1_db54_int.txt	m_hom	20	0.000154635	8.72318e-06	-9.18342e-06	-5.21697e-06	-6.3904e-07	3.07988e-06	-6.00668e-06	7.80065e-06	-9.4383e-06	2.51042e-06	1.59625e-05	-3.5212e-06	-2.08241e-05	5.08664e-05	0.000334446	0.000636513	0.00478719	0.0115616	0.0155346	0.00722656	0.00403326	0.00437654	0.00260795	0.00534754	0.0421747	0.0627348	0.0244722	0.0198404	0.029053	0.00949902	0.00244699	0.000420785	0.00082703	0.00189001	0.00377209	0.00437528	0.00223103	0.00109642	0.000845033	0.00205838	0.00176931	0.00287498	0.00873147	0.0113154	0.00324516	0.00669253	0.00753276
MM_har1_38_int.txt	m_hom	24	-1.88975e-05	9.41347e-07	-4.57451e-06	6.0137e-06	-9.3864e-06	1.30112e-05	2.6971e-06	-3.33775e-06	-2.75561e-06	-9.51338e-06	1.34237e-05	2.30517e-05	5.37432e-06	-3.64709e-05	0.000227609	0.00146486	0.0090237	0.0171527	0.0261957	0.00726566	0.00135169	0.00171016	-0.000517822	-0.000397116	0.00299547	0.00472154	0.00433864	0.0106785	0.0138421	0.00322106	0.0010276	0.00320034	0.00386774	0.00444101	0.00717701	0.00469635	0.00126951	-0.000176472	0.000262708	0.00356986	0.00316328	0.00241999	0.00671236	0.00879101	0.00181038	0.0107189	0.0095697
MM_har1_39_int.txt	m_hom	24	-0.000554961	-0.00058149	-0.000737838	-0.000827318	-0.000811713	-0.000731414	-0.000643953	-0.00070076	-0.000793928	-0.000782784	-0.00111223	-0.00140038	-0.00146971	-0.00116169	-0.00106654	-0.000136458	0.0078868	0.0172542	0.025022	0.00782782	0.00297711	0.00298303	0.000512465	-0.000324206	0.00502892	0.00949862	0.00747732	0.0111424	0.0267486	0.00204172	-0.00147869	7.44093e-05	0.00125529	0.00189726	0.00462572	0.00461707	0.00134296	6.19107e-05	6.34735e-05	0.00338393	0.00293957	0.00167602	0.0027407	0.00413381	0.000328583	0.0124757	0.0117447
MM_har1_40_int.txt	m_hom	24	-6.9167e-05	-2.43881e-05	-2.62837e-05	-3.46915e-05	-1.45046e-05	-2.42111e-05	-3.41542e-05	-2.04876e-05	-3.74482e-05	-2.466e-05	-2.49006e-05	-0.0001193	0.000268043	0.000989019	0.00161357	0.00287849	0.00908472	0.0166274	0.0211901	0.00886977	0.00620102	0.00757003	0.00660283	0.00670615	0.0105535	0.0136682	0.0120972	0.025567	0.0306161	0.00892634	0.00527039	0.00560605	0.00575872	0.00545492	0.00606375	0.00478258	0.00169107	0.000408001	0.000207554	0.00201188	0.00151301	0.000905196	0.00663639	0.0102114	0.00327198	0.0128598	0.0152202
MM_har1_41_int.txt	m_hom	24	1.70302e-05	2.83388e-07	2.96746e-06	5.43162e-06	-6.91823e-06	-9.24079e-06	4.57357e-06	5.90061e-06	-3.69072e-05	-4.58482e-06	-5.91517e-06	-9.80437e-06	0.000170855	0.000417399	0.00062313	0.00129862	0.00639222	0.0135373	0.0159128	0.00468023	0.00212704	0.00399435	0.00303108	0.00437514	0.0461062	0.0714667	0.0131393	0.0208768	0.054213	0.00697624	0.0015689	0.00194622	0.0027656	0.0027477	0.00460354	0.00415629	0.000802753	-0.000313678	0.000499704	0.00300343	0.00312354	0.00495388	0.0108977	0.01739	0.00597004	0.0141311	0.0161085
MM_HAR1_100_int.txt	m_hom	8	-2.49221e-05	4.9682e-05	0.000105282	0.000179763	0.000259095	0.000351744	0.000394452	0.000483608	0.000520626	0.00054245	0.000536715	0.000793631	0.0011422	0.00155637	0.00202668	0.00361085	0.0121087	0.0234767	0.0294032	0.0103789	0.00563486	0.00623236	0.00419882	0.00410151	0.00603741	0.00865528	0.00743162	0.0128513	0.0228675	0.00411812	0.000723859	0.00319789	0.004094	0.0012433	0.00164275	0.000645117	-0.00104504	-0.00117461	-0.000878927	0.000859418	0.000861353	0.00110716	0.00718167	0.0122987	0.00202089	0.0133544	0.0126405
MM_HAR1_102_int.txt	m_hom	8	-2.37413e-05	-0.000192422	-0.000367241	-0.000509298	-0.000475424	-0.00035391	-0.000145971	-7.45548e-06	-3.56771e-06	2.7658e-06	-7.85624e-07	-9.85357e-06	0.000191479	0.000423866	0.00058588	0.00122815	0.0074916	0.0165778	0.0229231	0.00679783	0.00240425	0.00353173	0.00162983	0.00189382	0.00502271	0.00889669	0.00871063	0.0108161	0.0154459	0.00707177	0.00393975	0.00514438	0.00630223	0.00549539	0.00652017	0.00622683	0.00291775	0.000903743	0.000369564	0.00264105	0.00362324	0.0026758	0.00269238	0.00491646	0.00329474	0.0138098	0.0147928
MM_HAR1_104_int.txt	m_hom	8	0.000195524	-1.26261e-05	-9.5843e-06	9.92643e-06	-3.3562e-06	5.26523e-05	-8.9095e-05	0.000122555	5.44787e-06	1.76086e-06	2.27916e-06	6.5991e-06	0.000165174	0.000365084	0.000714001	0.00173051	0.0099982	0.0209415	0.0277849	0.00687353	0.00163055	0.00282801	0.000100114	-0.000229356	0.0033363	0.00696646	0.00682703	0.00974682	0.0160864	0.0039732	-0.000163996	0.00142084	0.00315214	0.00305344	0.00439728	0.00442677	0.0023507	0.000352028	-0.000237439	0.002267	0.00346204	0.00303745	0.0042618	0.00898022	0.00417675	0.0182378	0.0185172
MM_HAR1_105_int.txt	m_hom	8	4.45873e-05	-1.21558e-05	1.24671e-05	7.02524e-06	4.0209e-07	-1.08993e-05	8.64144e-06	8.14429e-06	-7.88483e-06	1.66281e-06	6.62734e-05	0.000196291	0.0010426	0.00144495	0.00192422	0.00313844	0.0120927	0.0255016	0.0277327	0.00813374	0.00308749	0.00411021	0.000700835	0.000286709	0.00387935	0.00899323	0.00845207	0.00963301	0.0123862	0.0034466	1.20462e-05	0.00165547	0.00306858	0.00408445	0.00560921	0.00457119	0.00130935	0.000234981	6.62453e-05	0.0027052	0.0027589	0.00201317	0.00679619	0.0117711	0.00369227	0.017274	0.0169536
MM_HAR1_98_int.txt	m_hom	8	8.30466e-06	-8.13144e-06	4.04143e-06	3.05661e-06	-8.54931e-07	-8.29027e-06	6.9308e-07	1.95662e-06	-1.61172e-06	5.69633e-06	-7.4135e-06	4.36046e-06	-1.49445e-05	2.21283e-05	4.22028e-05	0.000848122	0.0084689	0.0189986	0.0246059	0.00630176	0.0020959	0.00387314	0.00139359	0.0012119	0.0057987	0.00896665	0.00680801	0.010609	0.0196658	0.00436947	0.000664219	0.00288666	0.00436182	0.00430977	0.00601812	0.00445091	0.00113743	-0.000117347	7.03271e-05	0.00204839	0.00271693	0.00340014	0.00992857	0.0188909	0.00354223	0.0148045	0.0139126
MM_HAR1_99_int.txt	m_hom	8	-2.6614e-07	1.68644e-05	-4.32687e-06	-9.19333e-06	5.66501e-06	1.52536e-05	-1.45001e-05	2.0559e-05	1.20424e-06	-2.67398e-06	-5.28698e-06	0.000186006	0.000687045	0.00117569	0.00177439	0.0030486	0.0122793	0.0218037	0.0274918	0.00698171	0.0016638	0.0032049	0.000982427	0.000799564	0.0103977	0.0151196	0.00999028	0.0250495	0.0296414	0.0079563	0.000278745	0.0019794	0.00266615	0.00168701	0.00494996	0.00477154	0.00138023	0.000272743	0.000811962	0.00239442	0.00354986	0.00590072	0.00999279	0.0165659	0.00422071	0.0213626	0.0203148
MM_har1_101_int.txt	m_hom	8	-8.78969e-05	2.72858e-05	-3.08096e-05	1.45269e-05	9.58847e-07	2.17301e-05	-1.20478e-05	-6.3228e-06	1.21747e-05	3.18615e-06	1.09938e-05	-3.9015e-05	5.95164e-06	-2.63841e-05	0.000183193	0.00127769	0.0107356	0.0214497	0.0259992	0.00803213	0.00293079	0.00457107	-0.000149198	0.00027184	0.00448387	0.00826159	0.00796537	0.0121878	0.0172289	0.00494364	0.00126956	0.00249687	0.0038522	0.00288706	0.00366224	0.00278892	0.000532984	-0.000717277	-0.00145824	0.000936977	0.0027605	0.0025545	0.0112111	0.0102146	0.0038048	0.0191761	0.0148027
MM_HAR1_133_int.txt	m_hom	9	2.46164e-06	3.00857e-07	-7.80239e-06	5.761e-06	2.12133e-07	8.73513e-06	-1.91153e-06	4.58981e-06	-1.05146e-05	1.21565e-05	7.26149e-07	6.99822e-07	2.42657e-05	0.000103053	0.000725212	0.00227574	0.0108139	0.0206741	0.0242305	0.00682445	0.0017496	0.00383665	0.00109257	0.00346991	0.00705559	0.0150934	0.0177853	0.0206525	0.0570353	0.00746459	0.000714589	0.00200105	0.00403323	0.00504177	0.00745011	0.00589869	0.00218101	0.000393163	0.000724525	0.00415124	0.00438316	0.00443565	0.00920655	0.0162011	0.00538526	0.0195076	0.0201658
MM_har1_113_int.txt	m_hom	9	-1.08139e-05	4.56851e-06	-2.05185e-06	-7.79409e-06	1.56918e-05	-9.13681e-06	1.31434e-05	-2.06174e-05	-4.46079e-06	-1.12486e-05	3.60713e-06	-1.74086e-05	0.000282704	0.000811968	0.00153972	0.00366114	0.01365	0.0259816	0.0292166	0.00781825	0.00289048	0.00439612	0.000593239	0.000500216	0.00753105	0.0100038	0.00883639	0.0113319	0.0128028	0.00324008	-0.000369191	0.0013737	0.00189924	0.00272612	0.00496055	0.00388236	-0.000105571	-0.00180351	-0.00131528	0.00213585	0.00230414	0.00222788	0.00735812	0.010068	0.00494927	0.0217231	0.0181268
MM_har1_114_int.txt	m_hom	9	-3.5594e-05	-2.74282e-05	-2.07089e-05	-8.90707e-06	2.30342e-05	2.77083e-05	3.72761e-05	6.13895e-05	9.97872e-05	0.000118287	0.000131812	0.000135592	0.000180577	0.000319976	0.000653508	0.0018539	0.00918508	0.0187646	0.0239638	0.00684799	0.00253922	0.00321708	0.00110189	0.000705348	0.00472651	0.00975762	0.00981209	0.00920025	0.0117155	0.0044936	0.00141557	0.00263058	0.0033327	0.00323898	0.00455284	0.00407689	0.00185556	0.00029036	0.000489979	0.0034117	0.00398915	0.00336204	0.00474743	0.00647537	0.00537672	0.0198066	0.0168977
MM_har1_115_int.txt	m_hom	9	-1.12616e-05	1.77833e-05	-5.89015e-06	-7.83131e-07	-7.89799e-07	9.68533e-06	-9.74177e-06	-1.99101e-06	1.60077e-05	-2.50635e-05	1.26267e-05	2.51186e-06	-6.71255e-06	0.000193903	0.000499753	0.0018976	0.010181	0.0193304	0.0225492	0.00639786	0.00175947	0.00284758	9.31212e-05	-2.92077e-06	0.00665084	0.0104985	0.0103037	0.0101823	0.0128319	0.00528554	0.00158583	0.00239433	0.00337904	0.00369056	0.00468201	0.00332681	0.00119355	-0.000234873	-0.000190461	0.0029242	0.00386199	0.00323332	0.00660777	0.00950144	0.00606216	0.0214382	0.0180004
MM_har1_116_int.txt	m_hom	9	-0.000353412	-0.000436061	-0.000406495	-0.000388429	-0.000356232	-0.000329674	-0.000292918	-0.000225654	-0.000198372	-0.00015725	-7.46129e-05	0.0001648	0.00080107	0.00102488	0.00140596	0.00289199	0.0120961	0.0223598	0.0272071	0.00708915	0.00207765	0.00262547	-0.000131174	-0.000116806	0.00445111	0.00951971	0.0100289	0.0113536	0.0150835	0.00444287	0.00195096	0.00434529	0.00486859	0.00499867	0.0071485	0.00517496	0.00161617	0.000415861	0.000796268	0.00404647	0.00444304	0.00397963	0.00823042	0.00993581	0.00716654	0.0212821	0.0185892
MM_har1_130_int.txt	m_hom	9	0.000166226	0.000117504	-7.7275e-05	5.65148e-05	-2.99117e-05	0.000173089	0.000191945	0.000296351	0.000127409	-0.000148181	-0.000301629	-0.000588154	-0.000727277	-0.000753224	-0.000530496	0.000634913	0.00953057	0.0188303	0.0220338	0.00481475	0.000580759	0.00227549	-0.000369825	0.000508063	0.00546131	0.0109619	0.0124586	0.0323908	0.0685409	0.00640004	0.000196996	0.00168318	0.00307145	0.00459502	0.007387	0.00551896	0.00155179	0.000234213	0.00116739	0.00321143	0.00344025	0.00399928	0.0129619	0.0147698	0.00530098	0.0202047	0.0175971
MM_har1_131_int.txt	m_hom	9	-0.000123583	-0.000136232	-0.000127575	-0.000106663	-0.00011184	-5.61516e-05	-4.96624e-05	-2.18003e-05	-2.36156e-05	1.39417e-05	0.000186823	0.000599032	0.00109452	0.00135268	0.00225779	0.003926	0.0120864	0.0209411	0.0230276	0.00579811	0.00175853	0.00290981	0.000157663	0.00393554	0.00886901	0.0131339	0.0159383	0.0361549	0.0930589	0.00534627	0.0016033	0.00312424	0.00444935	0.0052026	0.00638108	0.00535576	0.00139689	0.000106703	0.000821134	0.00323875	0.00291141	0.00446729	0.0147824	0.0204911	0.00502407	0.0175301	0.0158501
MM_har1_132_int.txt	m_hom	9	-2.39776e-05	2.98437e-06	-1.13778e-05	-2.67336e-07	1.65912e-05	-1.06091e-05	-8.02111e-07	4.39798e-06	-8.46485e-06	-1.5199e-06	1.51734e-05	-8.03848e-05	0.000340055	0.000722995	0.00101784	0.00205775	0.00845251	0.0170038	0.0209877	0.00580546	0.00162619	0.00347961	0.00100466	0.00236524	0.0060054	0.0127291	0.0162905	0.0290115	0.109526	0.00914002	0.00316979	0.00406015	0.00569459	0.00523184	0.00652046	0.00522259	0.00219991	0.000256926	0.000285538	0.00291127	0.00305881	0.00304436	0.00890844	0.0174391	0.00391501	0.0162769	0.0165912
MM_har1_134_int.txt	m_hom	9	2.10843e-05	-5.45014e-06	5.79578e-06	-4.16382e-05	-3.10496e-05	4.99077e-05	2.60308e-06	3.34949e-06	6.65893e-06	-1.13128e-05	-1.01072e-06	0.000113379	0.000581364	0.00114492	0.00189287	0.00360345	0.0123489	0.0216834	0.0256995	0.00695584	0.00258997	0.00377951	0.000715204	0.000948995	0.00620221	0.0100496	0.0108926	0.0169966	0.0352833	0.00352442	0.000745742	0.00388284	0.00471787	0.00475055	0.00637473	0.00423863	0.00135301	0.000272724	0.000778148	0.00431204	0.00426834	0.00362688	0.00983209	0.0126232	0.00461974	0.0182295	0.0148939
MM_har1_55_int.txt	m_wt	20	-1.65943e-06	3.49035e-06	-1.17546e-05	7.59565e-05	0.000187928	0.000649792	0.00124087	0.00146949	0.0014887	0.00168299	0.00214414	0.00291194	0.00453999	0.00639692	0.0073716	0.00840622	0.0157137	0.0297865	0.033919	0.0153906	0.00993388	0.00900665	0.00786304	0.0087573	0.0115038	0.0155786	0.0131888	0.0164562	0.0164325	0.0101988	0.00788244	0.0096063	0.0119352	0.0112243	0.0139306	0.0152005	0.0109977	0.00959061	0.0118787	0.0186767	0.012008	0.0108348	0.0122691	0.0148633	0.0112347	0.0183451	0.025376
MM_har1_56_int.txt	m_wt	20	3.41018e-05	1.49088e-06	-3.24481e-06	-2.69989e-06	-3.18419e-06	3.71515e-07	3.07093e-06	2.42441e-06	4.94099e-08	-5.03015e-06	-1.89845e-05	0.00012051	0.000804413	0.00142657	0.00202358	0.00318384	0.00946333	0.0192232	0.0219595	0.00851969	0.00477941	0.00525308	0.00489907	0.00551709	0.00851693	0.011691	0.0098519	0.012787	0.015823	0.00947471	0.00736093	0.00867536	0.0101873	0.0096656	0.0112552	0.012238	0.0101561	0.00831842	0.00869986	0.0121241	0.0113168	0.0117148	0.0198625	0.0259707	0.0112445	0.018539	0.0209896
				Key
				f	female
				m	male
				hom	homozygous dbdb mice
				het	heterozygous
				wt	wildtype
[truncated: 153 more columns]
