# Supplementary material for: A Metadata description of the data in "A metabolomic comparison of urinary changes in type 2 diabetes in mouse, rat, and human."
Source: BMC Res Notes. 2011 Jul 29;4:272. doi: 10.1186/1756-0500-4-272 (PMC3224567; doi:10.1186/1756-0500-4-272)
Supplement: Additional file 10 — Excel spread sheet containing normalised integral files excluding the glucose region generated from the Zucker rat diabetes study. [file 1756-0500-4-272-S10.XLSX]

## Sheet: Zucker_Exc_Glu
(ppm)		[0.20 .. 0.23]	[0.23 .. 0.26]	[0.26 .. 0.30]	[0.30 .. 0.34]	[0.34 .. 0.37]	[0.37 .. 0.40]	[0.40 .. 0.42]	[0.42 .. 0.44]	[0.44 .. 0.48]	[0.48 .. 0.50]	[0.50 .. 0.52]	[0.52 .. 0.54]	[0.54 .. 0.58]	[0.58 .. 0.60]	[0.60 .. 0.62]	[0.62 .. 0.64]	[0.64 .. 0.65]	[0.65 .. 0.67]	[0.67 .. 0.68]	[0.68 .. 0.70]	[0.70 .. 0.71]	[0.71 .. 0.73]	[0.73 .. 0.75]	[0.75 .. 0.79]	[0.79 .. 0.80]	[0.80 .. 0.82]	[0.82 .. 0.83]	[0.83 .. 0.85]	[0.85 .. 0.87]	[0.87 .. 0.90]	[0.90 .. 0.92]	[0.92 .. 0.96]	[0.96 .. 1.01]	[1.01 .. 1.03]	[1.03 .. 1.07]	[1.07 .. 1.09]	[1.09 .. 1.11]	[1.11 .. 1.13]	[1.13 .. 1.16]	[1.16 .. 1.20]	[1.20 .. 1.21]	[1.21 .. 1.24]	[1.24 .. 1.25]	[1.25 .. 1.27]	[1.27 .. 1.28]	[1.28 .. 1.32]	[1.32 .. 1.36]	[1.36 .. 1.38]
I00649u.001	L_0R01_1	0.024761	0.0083549	0.058116	-0.016706	-0.0029804	-0.0064467	-0.01404	-0.0019143	0.00060155	0.0010609	0.0020764	0.016879	0.087152	0.026573	0.027026	0.031385	0.044074	0.049954	0.099971	0.13229	0.16894	0.29824	0.30978	0.71023	0.27711	0.27662	0.37099	0.5161	1.1658	5.6422	1.5413	6.0179	2.8561	0.76321	1.7316	0.8598	1.4317	1.0662	2.3452	3.4419	1.9674	2.4287	2.2089	1.7739	1.7898	7.5489	4.3431	2.1952
I00649u.002	L_0R02_1	0.091748	0.058426	0.12413	-0.0049939	-0.0022258	-0.016551	0.0068626	0.0156	0.11392	-0.011926	-0.019803	0.028426	0.092758	-0.0048782	0.0041815	0.020009	0.029974	0.062009	0.083817	0.16438	0.2021	0.36699	0.36866	0.83419	0.30946	0.30026	0.43137	0.63622	1.4448	6.1815	1.5736	6.0317	2.8497	0.69768	1.461	0.73274	1.26	0.94714	1.9886	3.0799	1.9507	2.3048	2.1721	1.7816	1.6527	6.6061	4.1462	2.1359
I00649u.003	L_0R03_1	0.068998	0.069541	0.10836	-0.009562	0.0078351	0.0089474	-0.01036	-0.0011626	0.13071	0.035534	0.0077774	0.024256	0.075976	-0.022573	-0.036722	-0.0015928	0.016651	0.056667	0.086589	0.10573	0.18294	0.31715	0.31075	0.75737	0.26113	0.27645	0.40332	0.6203	1.4899	6.8762	1.6934	6.54	2.9999	0.73103	1.5984	0.82181	1.3949	1.0945	2.2941	3.6736	2.1145	2.4809	2.3719	1.9164	1.9102	8.484	4.8251	2.3492
I00649u.004	L_0R04_1	0.008407	-0.00086405	0.025903	-0.089547	-0.038587	-0.056141	-0.0072196	0.0093485	0.066663	-0.017885	-0.018552	0.010453	0.099283	-0.0046816	0.0068624	0.0071701	0.020661	0.059604	0.077345	0.13293	0.16228	0.32183	0.30319	0.73236	0.27706	0.28457	0.3687	0.53118	1.2426	5.7454	1.5677	5.8926	2.7093	0.6764	1.4089	0.65272	1.2184	0.90565	1.7807	3.0836	1.9129	2.4632	2.1711	1.7052	1.6186	7.15	4.3437	2.1829
I00649u.005	L_0R05_1	0.10665	0.094001	0.18697	0.043217	-0.0015913	0.0093899	0.02559	0.03625	0.12701	0.04125	0.012584	0.067284	0.2024	0.035127	0.055857	0.058703	0.056575	0.10441	0.13923	0.17994	0.23482	0.40961	0.42231	0.90694	0.34884	0.33848	0.49074	0.72956	1.6023	6.86	1.734	6.5229	3.1169	0.7613	1.6305	0.88575	1.3983	1.0289	2.6005	3.7484	2.1554	2.563	2.4409	1.924	1.9063	7.9034	4.5661	2.3057
I00649u.006	L_0R06_1	0.010606	0.029275	0.050597	-0.042209	-0.021671	-0.024357	0.0015132	0.013844	0.079993	-0.012915	-0.0089064	0.016378	0.08677	0.016455	-0.0037778	0.039568	0.024126	0.11306	0.10995	0.11361	0.19022	0.32999	0.32471	0.71691	0.28097	0.28138	0.36123	0.52547	1.2297	6.02	1.6737	6.64	3.0503	0.78262	1.6787	0.89949	1.4221	1.0596	2.6037	3.752	2.1723	2.7163	2.4611	1.958	1.83	7.6549	4.6591	2.2732
I00649u.007	L_0R07_1	-0.0020408	0.013276	0.08907	-0.034212	-0.01326	-0.015122	-0.004369	0.012777	0.13213	0.011712	0.0085786	0.042513	0.18299	0.039244	0.034757	0.03571	0.050404	0.087649	0.10418	0.16138	0.21025	0.38903	0.35943	0.80206	0.30496	0.33256	0.42531	0.58538	1.3169	6.037	1.6093	6.3445	2.9621	0.74452	1.6005	0.78953	1.3647	1.0562	2.4587	3.5471	2.106	2.4521	2.2417	1.8608	1.8041	7.5792	4.6375	2.3318
I00649u.008	L_0R08_1	0.052893	0.046098	0.10417	0.025148	-0.0047857	-0.01471	-0.0056169	-0.0044669	0.0091674	-0.053572	-0.030637	-0.00573	0.073959	-0.0071983	-0.013696	0.0041822	0.018469	0.057265	0.064076	0.11044	0.14998	0.28809	0.27867	0.63784	0.2402	0.26081	0.33359	0.48847	1.0638	5.3089	1.5381	6.3821	2.8124	0.69578	1.5488	0.75478	1.2849	0.93454	2.1392	3.3556	2.0625	2.4684	2.2006	1.76	1.6152	6.43	4.2033	2.1622
I00649u.009	F_0R09_1	0.069072	0.066274	0.12997	0.054387	0.026239	0.064248	0.036918	0.045846	0.16157	0.055367	0.04077	0.054103	0.18902	0.06808	0.078318	0.061379	0.072624	0.10066	0.12235	0.16988	0.19737	0.37503	0.29406	0.64329	0.26959	0.3426	0.41934	0.52886	1.1431	6.2394	1.8884	6.1723	2.9126	0.72871	1.7079	0.68418	1.2556	0.88638	2.2516	3.0246	1.8447	2.428	2.0116	1.6871	1.6286	7.2255	4.5369	2.1655
I00649u.010	F_0R10_1	0.10953	0.087406	0.16089	0.075621	0.032688	0.093108	0.044951	0.046543	0.21598	0.076803	0.055141	0.066217	0.23847	0.10127	0.088959	0.083454	0.086456	0.13912	0.13842	0.1841	0.24952	0.44114	0.37054	0.78375	0.32667	0.3614	0.44195	0.62302	1.3887	7.2267	1.7234	6.7787	3.2782	0.81259	2.0219	0.8582	1.5266	1.1295	4.735	3.8442	2.094	2.8552	2.3645	1.8232	1.9244	8.6046	5.1851	2.4722
I00649u.013	F_0R13_1	-0.00094534	0.0057053	0.043134	-0.053564	-0.029265	-0.025532	0.0086472	0.011379	0.061373	-0.0015162	-0.0062111	0.016502	0.10294	0.030127	0.028899	0.034813	0.028315	0.044074	0.071327	0.12817	0.15487	0.29699	0.25965	0.58386	0.24001	0.28289	0.36181	0.52308	1.1693	6.3055	1.806	6.3366	2.9995	0.74338	1.6856	0.6964	1.2743	0.94332	3.7597	3.4678	2.0535	2.6436	2.2472	1.7301	1.7141	7.3257	4.7889	2.1867
I00649u.014	F_0R14_1	0.039854	0.057858	0.071206	-0.0085468	0.0080058	0.012444	0.014717	0.019219	0.093361	0.027501	0.023123	0.037987	0.12907	0.03535	0.051286	0.041675	0.044885	0.069749	0.08472	0.13327	0.16599	0.28201	0.26378	0.57776	0.244	0.32056	0.40552	0.54529	1.2356	6.4968	1.8415	6.0985	2.7876	0.68912	1.621	0.65269	1.2002	0.91453	3.1742	3.2148	1.8933	2.4952	2.1402	1.7218	1.7927	7.7321	4.7883	2.2298
I00649u.015	F_0R15_1	0.031224	0.042513	0.077014	-0.028434	-0.0022832	-0.029558	0.0053846	0.012976	0.094366	0.010483	-0.00056475	0.025049	0.10142	0.0020156	0.016711	0.025384	0.021465	0.057631	0.081827	0.15992	0.17851	0.3757	0.2854	0.65393	0.25483	0.29309	0.38212	0.5499	1.218	6.4486	1.9049	6.3071	2.9181	0.68093	1.6631	0.68015	1.2584	0.86354	1.9873	3.048	1.8268	2.4161	2.0891	1.6393	1.6522	7.3446	4.5544	2.1915
I00649u.016	F_0R16_1	0.037978	0.024548	0.070353	0.010804	-0.0050591	0.0054933	0.0075655	0.0052221	0.080964	-0.015295	-0.0033958	0.026238	0.093954	0.0058014	0.019463	0.025788	0.0259	0.063107	0.068424	0.11865	0.14713	0.31011	0.27373	0.65373	0.25423	0.28268	0.35748	0.51919	1.2121	6.7209	1.7828	6.6317	3.2174	0.77156	1.8852	0.76627	1.3059	0.94483	2.383	3.2875	1.9577	2.7475	2.2775	1.6999	1.6853	7.9077	4.9283	2.38
I00649u.025	L_0R01_2	0.0082482	0.0046465	0.049863	-0.01842	-0.0072503	-0.0071418	0.010765	0.021674	0.12214	0.027608	0.018364	0.036482	0.14404	0.044304	0.056455	0.037773	0.05561	0.079078	0.097248	0.14246	0.18784	0.30806	0.3001	0.67285	0.27003	0.34954	0.4083	0.50951	1.1561	5.3875	1.5745	6.0651	2.5324	0.66974	1.4448	0.61879	1.2583	0.86865	1.7376	2.921	1.8219	2.271	1.9705	1.8304	1.7368	7.1833	4.243	2.2634
I00649u.026	L_0R02_2	0.062083	0.07957	0.12179	0.0031828	-0.0025228	0.0087693	0.020562	0.034162	0.1583	0.041437	0.011243	0.046694	0.18016	0.035334	0.050005	0.033425	0.047582	0.083735	0.12243	0.18574	0.22457	0.38837	0.34242	0.76455	0.29865	0.36953	0.48566	0.62986	1.4075	6.0892	1.7351	5.888	2.8524	0.70784	1.5432	0.64567	1.3665	0.91288	1.9592	3.0517	1.8447	2.2718	2.0554	1.8228	1.8005	7.5379	4.421	2.3165
I00649u.027	L_0R03_2	0.089162	0.10197	0.15261	0.063175	0.032939	0.066396	0.036676	0.048112	0.22766	0.081424	0.051649	0.072165	0.25697	0.097743	0.11046	0.070793	0.087181	0.12663	0.15365	0.20847	0.29386	0.38961	0.38375	0.8349	0.3421	0.43281	0.52481	0.66476	1.4827	6.3284	1.8261	6.3787	3.0156	0.78748	1.6805	0.70208	1.4737	1.0532	1.9643	3.1595	2.0582	2.4642	2.0631	2.165	1.9625	7.6783	4.5099	2.499
I00649u.028	L_0R04_2	0.12651	0.12707	0.20008	0.11136	0.052871	0.10501	0.053604	0.07328	0.29743	0.11771	0.070017	0.098327	0.32253	0.13364	0.13093	0.089542	0.099918	0.14177	0.16508	0.22836	0.28322	0.41602	0.39592	0.87298	0.35908	0.44063	0.49911	0.61318	1.2982	5.6086	1.7073	6.0904	2.7496	0.7349	1.5196	0.66295	1.4008	1.0127	1.7162	2.9163	1.9068	2.3296	1.9276	1.9272	1.8927	7.1033	4.2744	2.3449
I00649u.029	L_0R05_2	0.12842	0.13946	0.20105	0.10342	0.055078	0.0985	0.056647	0.07418	0.28979	0.11331	0.060475	0.089878	0.3086	0.11411	0.12224	0.085478	0.089674	0.13723	0.16605	0.23405	0.27667	0.42629	0.4055	0.88999	0.3536	0.45205	0.54948	0.69916	1.5294	6.5438	1.9178	6.5383	3.015	0.78977	1.6676	0.71832	1.4943	1.0563	2.0218	3.3848	2.0472	2.4453	2.0913	2.1244	2.0193	8.041	4.6936	2.5715
I00649u.030	L_0R06_2	0.056098	0.059202	0.11803	0.0065075	0.0030521	0.025539	0.022988	0.0327	0.12312	0.028256	0.0067935	0.034621	0.14423	0.038811	0.044831	0.042274	0.051226	0.092657	0.093864	0.14464	0.18337	0.30948	0.29088	0.64293	0.2659	0.29428	0.3948	0.53749	1.1289	5.7318	1.6021	6.2214	2.6656	0.67914	1.4257	0.63551	1.3484	0.87365	1.8438	3.102	1.9198	2.2383	2.0866	1.7159	1.7017	7.2306	4.6414	2.2805
I00649u.031	L_0R07_2	0.042538	0.063646	0.092084	0.0044952	-0.0050112	0.0028355	0.015053	0.02873	0.19048	0.057054	0.030594	0.058599	0.21492	0.082362	0.090176	0.057692	0.077392	0.11331	0.13425	0.19416	0.25156	0.38737	0.36126	0.80967	0.33962	0.43336	0.49898	0.59405	1.2802	5.7547	1.7231	6.1574	2.817	0.74395	1.5471	0.67354	1.4031	0.97526	1.9132	3.1541	1.993	2.3503	2.0501	1.9683	1.8552	7.3654	4.5011	2.3932
I00649u.032	L_0R08_2	0.031132	0.030273	0.061661	-0.0044449	0.00066365	0.0073109	0.014248	0.028668	0.14756	0.046968	0.027955	0.051847	0.18225	0.0654	0.072648	0.04492	0.062278	0.091337	0.10734	0.15751	0.20336	0.33444	0.32039	0.70577	0.28841	0.37	0.41581	0.5054	1.1064	5.436	1.7015	6.5451	2.7573	0.73728	1.5601	0.65848	1.4274	0.95463	1.943	3.2251	1.9969	2.3427	1.9332	1.9351	1.7765	7.3849	4.5294	2.4378
I00649u.033	F_0R09_2	0.011138	0.008356	0.022473	-0.043963	-0.027005	-0.042808	-0.012905	-0.010692	0.014075	-0.018012	-0.015648	-0.0026305	0.014593	-0.014785	-0.0050109	0.0016709	0.0036835	0.020303	0.043612	0.08017	0.11619	0.18574	0.18203	0.39406	0.16092	0.22019	0.28172	0.37878	0.90926	5.4121	1.6347	4.9733	2.1402	0.50961	1.2323	0.49894	0.98966	0.71355	1.5675	2.4244	1.4779	1.9697	1.7501	1.4193	1.4469	6.4856	4.3045	1.8752
I00649u.034	F_0R10_2	-0.0051971	0.0088489	0.050165	-0.033482	-0.017965	-0.027131	0.00089083	0.00012944	0.074504	0.014851	0.0022798	0.019766	0.086633	0.012251	0.014466	0.0091668	0.023111	0.046505	0.06143	0.11223	0.13382	0.22674	0.21429	0.4791	0.18739	0.22822	0.31557	0.44398	1.0259	6.1516	1.762	5.7112	2.4815	0.59339	1.4101	0.55434	1.2024	0.92119	2.1261	2.9112	1.7444	2.3076	1.9847	1.6163	1.6703	7.6761	5.0875	2.2559
I00649u.035	F_0R11_2	0.055157	0.057162	0.088227	0.040968	0.0066761	0.019132	0.013378	0.022836	0.097158	0.032768	0.016292	0.030714	0.12291	0.041274	0.050121	0.043153	0.046655	0.06415	0.083883	0.10987	0.13664	0.24354	0.23194	0.50605	0.20922	0.27113	0.34976	0.45673	1.055	6.1577	1.7916	5.8618	2.4099	0.62882	1.494	0.62894	1.2646	0.96553	1.9705	3.0715	1.8976	2.3421	2.0314	1.6331	1.6882	7.3952	5.1337	2.2869
I00649u.036	F_0R12_2	0.0044177	-0.0055387	-0.027786	-0.041476	-0.0003156	0.00037148	-7.5067e-05	-0.00040626	0.045518	0.0035379	-0.0002648	0.0086227	0.039035	-0.00017178	0.00042867	-0.00035003	0.0020083	0.020009	0.044294	0.072173	0.089402	0.16048	0.15287	0.33097	0.14083	0.17639	0.26638	0.39746	0.96884	5.5256	1.5284	4.8126	1.9808	0.4414	1.1266	0.44972	0.9493	0.67424	1.5445	2.3002	1.3707	1.8234	1.6351	1.25	1.4143	6.2934	4.2648	1.7887
I00649u.037	F_0R13_2	0.038072	0.036448	0.072579	0.0024422	0.0068175	0.029634	0.031178	0.031819	0.13071	0.046942	0.02411	0.050819	0.15903	0.052073	0.056603	0.048546	0.050997	0.073219	0.093499	0.13132	0.15598	0.24829	0.2468	0.52829	0.21889	0.26765	0.33775	0.45316	0.99062	5.3367	1.5462	5.1442	2.27	0.56045	1.2958	0.55066	1.0869	0.80118	1.8389	2.6858	1.6325	2.1556	1.8908	1.4656	1.5016	6.3579	4.4135	1.9345
I00649u.038	F_0R14_2	0.036228	0.046579	0.091023	0.029923	0.014174	0.027956	0.023409	0.030688	0.14267	0.05507	0.036039	0.04913	0.17936	0.06984	0.075602	0.056654	0.071095	0.09202	0.10826	0.15756	0.1972	0.29973	0.29187	0.61934	0.26689	0.34868	0.41114	0.54206	1.2109	6.3326	1.8978	5.9928	2.7477	0.69208	1.6349	0.65464	1.2791	0.95205	2.4554	3.1727	1.8607	2.4186	2.067	1.8013	1.8395	7.6048	4.9109	2.2798
I00649u.039	F_0R15_2	0.079449	0.079924	0.12974	0.053324	0.028301	0.053741	0.034782	0.038115	0.16993	0.062841	0.04109	0.053683	0.1841	0.06802	0.067506	0.054076	0.065542	0.085952	0.11966	0.16082	0.21061	0.28083	0.27404	0.57775	0.23737	0.30837	0.37407	0.48912	1.0697	5.7014	1.7215	5.2205	2.3633	0.58461	1.3772	0.59001	1.1432	0.79521	1.4578	2.5978	1.5129	2.0482	1.8039	1.6108	1.609	6.6825	4.2239	2.0338
I00649u.040	F_0R16_2	0.027961	0.037802	0.064242	-0.0003282	-0.0036314	-0.0033073	0.011291	0.015636	0.069116	0.0018349	0.0090033	0.019696	0.047562	-0.00033867	0.0049427	0.0051999	0.0099237	0.025913	0.042173	0.075258	0.10004	0.1766	0.17272	0.3694	0.14391	0.18383	0.26435	0.37844	0.88809	5.3034	1.5362	4.8831	2.0519	0.47921	1.1645	0.44798	0.91769	0.65229	1.2891	2.2991	1.3839	1.9958	1.7625	1.331	1.3828	6.3829	4.1214	1.8251
I00649u.049	L_5R01_1	0.0052823	0.0092975	0.057684	-0.061777	-0.014993	-0.020402	0.020789	0.033789	0.12509	0.028606	0.0080183	0.037917	0.15617	0.01051	0.027217	0.045196	0.047814	0.068899	0.11512	0.16506	0.19919	0.36947	0.36993	0.83317	0.31963	0.34192	0.43053	0.62875	1.4618	7.2521	1.7947	6.5618	3.0948	0.76104	1.5913	0.78213	1.3592	0.99616	2.2769	3.7394	2.0899	2.4843	2.3181	2.0002	1.8742	9.1206	5.3932	2.5533
I00649u.050	L_5R02_1	0.043673	0.053165	0.10515	-0.015087	-0.00082743	0.044549	0.040513	0.042361	0.20964	0.048866	0.033757	0.072712	0.23464	0.07096	0.042821	0.054189	0.056245	0.091746	0.14414	0.22167	0.27614	0.47332	0.43337	0.95526	0.35324	0.37138	0.47112	0.68308	1.5809	7.4912	1.7408	6.3662	3.1498	0.76969	1.5734	0.80961	1.3282	0.98152	2.1839	3.6754	2.0228	2.3497	2.2759	1.8602	1.9747	10.048	5.3829	2.6478
I00649u.051	L_5R03_1	0.014947	0.04902	0.093513	-0.042911	-0.031306	-0.0094134	-0.0013481	-0.00060685	0.046177	-0.03553	-0.037747	0.010494	0.11387	-0.015007	-0.014868	0.0047352	0.017438	0.040912	0.088535	0.14213	0.18396	0.37376	0.37564	0.83831	0.30124	0.32338	0.42502	0.6368	1.5	7.1195	1.7244	6.6463	3.1175	0.7704	1.6265	0.78614	1.3353	0.99902	2.3549	3.6892	2.1755	2.492	2.3852	1.9824	1.9257	9.3319	5.417	2.6159
I00649u.052	L_5R04_1	0.091801	0.078822	0.16168	0.047934	0.017359	0.079789	0.03987	0.059595	0.18949	0.059873	0.024559	0.066455	0.23099	0.070023	0.062302	0.075427	0.071124	0.087318	0.13971	0.18333	0.2175	0.38134	0.39577	0.84907	0.32464	0.34727	0.43532	0.62163	1.5472	7.9251	1.7472	6.0089	3.0063	0.7674	1.5657	0.77913	1.2729	0.94225	1.952	3.7915	1.9344	2.2601	2.1667	1.848	2.1035	12.448	6.1148	2.9174
I00649u.053	L_5R05_1	0.12936	0.1219	0.20405	0.078729	0.041407	0.092207	0.052467	0.069224	0.25784	0.064611	0.052731	0.083736	0.27327	0.082903	0.082252	0.070693	0.076241	0.11846	0.15167	0.21087	0.24543	0.40395	0.37548	0.86929	0.34638	0.37236	0.507	0.70589	1.7084	7.9748	1.7827	6.2223	3.0347	0.76884	1.5639	0.76618	1.2731	0.93005	1.8828	3.6813	1.9994	2.2813	2.1647	1.829	2.0827	11.594	5.7656	2.8111
I00649u.054	L_5R06_1	0.035232	0.060221	0.07133	-0.026266	0.0018013	-0.011488	-0.0042844	-7.0551e-05	-0.001066	-0.048066	-0.033859	-0.0013711	0.055561	-0.038322	-0.027246	0.0067025	0.027653	0.04646	0.084354	0.127	0.18022	0.33694	0.32993	0.7944	0.2959	0.31012	0.39853	0.55793	1.3495	6.8876	1.7141	6.4801	2.8929	0.69269	1.4211	0.7535	1.2343	0.90199	2.0968	3.6301	2.112	2.3498	2.2364	1.7816	1.7165	8.545	5.1691	2.4233
I00649u.055	L_5R07_1	0.04283	0.053167	0.10573	-0.039055	-0.03089	-0.035708	0.018513	0.039882	0.1985	0.012356	0.015223	0.040539	0.19384	0.030884	0.023998	0.039689	0.040071	0.071491	0.11987	0.17269	0.20655	0.39032	0.37401	0.86639	0.31116	0.34239	0.43629	0.62902	1.3872	6.7644	1.7112	6.4047	3.0674	0.7298	1.5521	0.68997	1.3939	0.98662	2.6201	3.5441	2.1074	2.4543	2.2257	1.8876	1.7942	8.9169	5.2015	2.4558
I00649u.056	L_5R08_1	0.040129	0.064612	0.12524	0.011107	0.0037026	0.048399	0.021266	0.044016	0.18044	0.047597	0.025875	0.056635	0.19691	0.045304	0.062848	0.055539	0.06913	0.099081	0.12639	0.19563	0.22099	0.40054	0.35166	0.80151	0.31718	0.34422	0.44354	0.61461	1.4979	7.1096	1.6962	6.1886	2.9364	0.74328	1.5859	0.7654	1.3368	0.93648	1.9318	3.4602	1.9889	2.3069	2.1115	1.8098	1.995	10.238	5.3667	2.603
I00649u.057	F_5R09_1	0.029082	0.029083	0.081629	-0.00992	-0.0019708	0.025643	0.022063	0.038124	0.13919	0.023085	0.027206	0.042636	0.15564	0.02934	0.042925	0.0431	0.052918	0.08046	0.10638	0.16463	0.19304	0.45818	0.31144	0.72993	0.28732	0.3353	0.42249	0.61021	1.4091	7.506	1.8821	7.0877	3.2139	0.73655	1.7861	0.77316	1.3125	0.97187	2.1443	3.4881	2.0955	2.6551	2.3103	1.8343	1.7533	9.1992	5.6088	2.6196
I00649u.058	F_5R10_1	0.0064595	-0.015243	0.0067997	-0.029102	-0.018294	-0.003644	-6.4522e-06	0.01165	0.057626	0.009397	0.007325	0.015691	0.11204	0.028167	0.02959	0.043874	0.049385	0.075662	0.096576	0.15063	0.17464	0.52599	0.30918	0.73057	0.27078	0.32463	0.41781	0.63578	1.5387	8.4907	2.1156	7.3981	3.876	0.78647	2.3975	0.86838	1.4449	1.0592	2.5327	3.8243	2.2236	2.9967	2.5693	2.106	2.0916	11.976	6.5788	2.9219
I00649u.060	F_5R12_1	0.043375	0.042833	0.091976	0.018377	0.0023469	0.014887	0.021215	0.028803	0.12402	0.039044	0.028804	0.048728	0.16715	0.055917	0.066666	0.061369	0.065109	0.1108	0.1209	0.18906	0.1899	0.4692	0.32751	0.75888	0.29783	0.35324	0.46045	0.70077	1.6825	9.0978	2.1054	7.4812	3.4278	0.8194	2.0699	0.8442	1.4852	1.0743	2.9193	3.9483	2.2114	2.7208	2.3225	2.0109	2.1545	11.993	6.4815	2.9105
I00649u.061	F_5R13_1	0.08453	0.076237	0.11989	0.035008	0.0095231	0.082115	0.045705	0.043096	0.18683	0.08908	0.036272	0.051741	0.20608	0.079926	0.073689	0.071308	0.074715	0.10722	0.1346	0.15733	0.21026	0.38056	0.34141	0.77409	0.31424	0.36	0.45222	0.62301	1.423	7.384	1.7964	7.0807	3.2789	0.80226	1.9856	0.91016	1.3332	1.0087	3.2131	3.902	2.2316	2.7617	2.4097	1.8637	1.7796	9.0884	5.7455	2.5713
I00649u.062	F_5R14_1	0.020771	0.042442	0.082262	0.00044127	-0.00099656	-0.0086837	-7.4303e-05	0.0056948	0.045545	0.0035208	0.0097113	0.024683	0.084522	0.022982	0.036882	0.036388	0.036463	0.065059	0.06489	0.10945	0.12664	0.26872	0.24885	0.54347	0.20747	0.25551	0.33896	0.49011	1.149	6.7831	1.8679	6.3256	2.727	0.67025	1.6469	0.65419	1.189	0.89082	2.136	3.3101	2.0164	2.6871	2.321	1.7452	1.6734	8.5494	5.4831	2.4236
I00649u.063	F_5R15_1	0.042788	0.026299	0.10004	-0.012492	0.0058818	-0.0037036	0.020467	0.019927	0.10438	0.025936	0.012654	0.040534	0.13096	0.048452	0.040892	0.049107	0.059441	0.092576	0.11627	0.20821	0.21293	0.5203	0.32676	0.81244	0.309	0.35239	0.45444	0.64617	1.4337	7.3057	1.8577	7.3288	3.4606	0.78157	2.0022	0.82445	1.353	0.99493	2.1038	3.3755	2.0816	2.7027	2.3531	1.9108	1.8602	8.6655	5.3576	2.5597
I00649u.064	F_5R16_1	0.00067044	0.0039747	0.042675	-0.049835	-0.026001	-0.01818	-0.00042553	0.003113	0.049626	0.003469	-0.0026923	0.014932	0.072438	0.018985	0.026246	0.035505	0.041794	0.070849	0.086214	0.1509	0.15652	0.45995	0.28245	0.68948	0.26216	0.29895	0.38492	0.55362	1.244	6.5296	1.8709	6.9868	3.2196	0.73073	1.8333	0.75233	1.3805	0.96946	2.1971	3.2967	2.1233	2.5994	2.267	1.7764	1.6456	7.9306	5.6151	2.3796
I00649u.073	L_5R01_2	0.036104	0.044573	0.078894	-0.0018137	-0.0010663	0.0089365	0.01531	0.023988	0.15631	0.037096	0.018581	0.045292	0.14902	0.040175	0.051114	0.0337	0.043427	0.069467	0.09335	0.15039	0.19234	0.29555	0.28359	0.63536	0.24527	0.32582	0.39804	0.50846	1.1869	5.714	1.5484	5.5695	2.5689	0.64858	1.3579	0.59337	1.2046	0.8334	1.5702	2.7642	1.7309	2.0862	1.8406	1.7925	1.7814	7.8933	4.3682	2.2679
I00649u.074	L_5R02_2	0.086105	0.085125	0.14204	0.032066	0.0025024	-0.0080379	0.01693	0.040689	0.15916	0.045262	0.015384	0.051797	0.1863	0.047582	0.041027	0.035389	0.051493	0.08401	0.12682	0.19641	0.21967	0.37689	0.35194	0.77922	0.30352	0.35494	0.44634	0.62626	1.3597	6.1453	1.6826	5.885	2.741	0.6689	1.4259	0.62472	1.302	0.91369	1.6922	3.0233	1.7544	2.0801	1.901	1.7184	1.8002	8.2418	4.642	2.3037
I00649u.075	L_5R03_2	0.074087	0.077873	0.12584	0.015105	0.00013935	-0.0079849	0.0125	0.025613	0.14119	0.030229	0.014452	0.036163	0.16705	0.048715	0.049413	0.035649	0.0513	0.081132	0.10698	0.17389	0.21592	0.33746	0.31985	0.71337	0.28936	0.36758	0.45772	0.57186	1.3007	5.9476	1.671	5.9301	2.642	0.68849	1.4144	0.59924	1.2684	0.90647	1.7677	2.9579	1.808	2.1671	1.9331	1.8368	1.8242	7.8553	4.3649	2.3335
I00649u.076	L_5R04_2	0.093942	0.094628	0.15216	0.074502	0.035051	0.061624	0.038574	0.048491	0.23039	0.093642	0.050977	0.070263	0.239	0.085453	0.096482	0.059446	0.073452	0.1053	0.12918	0.18242	0.23133	0.35186	0.33055	0.74258	0.30441	0.38113	0.43996	0.54835	1.2517	5.7979	1.6643	5.7281	2.6467	0.72034	1.4612	0.63481	1.283	0.91348	1.5777	2.8939	1.7409	2.1456	1.7513	1.9186	1.9582	8.1922	4.3339	2.3631
I00649u.077	L_5R05_2	0.11956	0.12812	0.19775	0.10139	0.053427	0.085419	0.053445	0.064904	0.26533	0.10698	0.059686	0.086303	0.27893	0.1062	0.10912	0.077613	0.088827	0.12908	0.16197	0.22175	0.28995	0.40741	0.38994	0.82737	0.34048	0.42866	0.52613	0.66298	1.4626	6.3995	1.7798	6.0236	2.9427	0.76555	1.5935	0.68881	1.4043	0.99261	1.7492	3.1841	1.9026	2.3292	1.9688	2.0404	2.0361	8.8369	4.6498	2.5351
I00649u.078	L_5R06_2	0.10831	0.12202	0.1842	0.092634	0.04781	0.079725	0.049492	0.06027	0.25555	0.10354	0.055498	0.083469	0.28071	0.10737	0.11001	0.076161	0.092622	0.12801	0.15904	0.2242	0.26738	0.39681	0.3747	0.82104	0.33209	0.41944	0.48393	0.58843	1.2756	5.904	1.7559	6.1267	2.789	0.73427	1.4914	0.66737	1.468	0.99003	1.7722	3.1239	1.9275	2.1951	1.9499	1.8808	1.8501	7.8256	4.553	2.3929
I00649u.079	L_5R07_2	0.11536	0.11951	0.18394	0.07948	0.026747	0.060163	0.042402	0.066203	0.3054	0.098126	0.056248	0.089255	0.29448	0.10267	0.10012	0.064447	0.078832	0.11264	0.15304	0.21884	0.27017	0.42193	0.39989	0.87581	0.34729	0.43368	0.49479	0.62546	1.3544	6.1562	1.7903	6.4517	2.9945	0.74426	1.5539	0.67865	1.433	0.97924	1.7301	3.0822	1.9309	2.2575	1.9514	1.9616	1.9114	8.1687	4.6731	2.4497
I00649u.080	L_5R08_2	0.060103	0.067842	0.091714	0.010473	0.0067991	0.017052	0.017876	0.029932	0.15615	0.049207	0.02434	0.044595	0.16833	0.055148	0.06167	0.039873	0.052944	0.079812	0.1076	0.16375	0.22137	0.30734	0.2936	0.65135	0.26954	0.35122	0.42089	0.53065	1.2451	5.9099	1.6946	5.8147	2.6235	0.68603	1.4421	0.62246	1.3084	0.88621	1.6149	2.9441	1.7458	2.1176	1.8196	1.8072	1.9485	8.5693	4.5055	2.4111
I00649u.081	F_5R09_2	0.00017369	0.00019164	0.0029063	0.00019535	0.00011488	-9.1273e-05	0.00031397	-0.0049459	0.060364	0.00077383	0.0017301	0.023056	0.074151	0.0027472	-0.00038883	0.0066088	0.018569	0.039147	0.057371	0.10305	0.12953	0.25036	0.20872	0.46318	0.16603	0.20658	0.29297	0.42606	0.99498	5.284	1.4654	5.1611	2.1612	0.46648	1.1333	0.46277	0.88704	0.66866	1.2571	2.3017	1.4774	1.9831	1.7749	1.3351	1.3203	6.7547	4.3706	1.8117
I00649u.082	F_5R10_2	0.036989	0.03808	0.058298	0.013951	0.0057322	0.01262	0.015122	0.017908	0.0881	0.014439	0.01059	0.023314	0.08231	0.018425	0.029519	0.032953	0.038668	0.054301	0.064639	0.092454	0.10496	0.19866	0.17913	0.39702	0.15832	0.19006	0.26116	0.3984	0.94877	5.3786	1.3528	4.7255	2.0623	0.45618	1.2392	0.47362	0.96075	0.71804	1.2768	2.3431	1.3823	1.8715	1.6401	1.2725	1.3937	7.3218	4.6815	1.874
I00649u.083	F_5R11_2	0.014988	0.015703	0.031417	-0.018893	-0.0062094	0.00018267	0.0036534	0.011842	0.06236	0.0108	0.010386	0.019606	0.075371	0.025165	0.032597	0.023188	0.033912	0.052716	0.066497	0.09486	0.15055	0.22332	0.22894	0.4739	0.18731	0.24952	0.31132	0.40998	1.0097	6.3925	1.9744	6.3649	2.5891	0.61983	1.439	0.61213	1.2148	0.93264	1.4961	2.9186	1.8954	2.3563	2.005	1.7395	1.5938	7.7487	5.294	2.3206
I00649u.084	F_5R12_2	-0.0021448	0.011125	0.027624	-0.042349	-0.011124	-0.022417	-0.00031539	-4.9048e-05	0.028221	-0.0082778	-0.010812	0.007505	0.053177	0.013521	0.012117	0.0068728	0.02278	0.034501	0.063584	0.091428	0.14758	0.19892	0.20726	0.43875	0.18411	0.24056	0.31446	0.4469	1.1682	6.7312	1.8662	5.8246	2.4633	0.59453	1.3715	0.56111	1.096	0.91169	1.5616	2.7963	1.737	2.1282	1.8386	1.7343	1.78	8.7397	5.2331	2.2725
I00649u.085	F_5R13_2	-0.0091876	-0.0023255	0.0098224	-0.046112	-0.020394	-0.040698	-0.0010451	0.0016102	0.040417	0.0020369	0.0016906	0.010904	0.018216	0.00078274	0.0015906	0.0066889	0.017166	0.026407	0.04106	0.067989	0.08578	0.15462	0.14765	0.34472	0.13125	0.14224	0.21809	0.32446	0.77051	3.9185	0.95093	3.7277	1.5549	0.35534	0.94159	0.41914	0.69287	0.48651	1.1664	1.9969	1.1271	1.5727	1.3853	1.0006	1.0331	5.6014	3.6129	1.447
I00649u.086	F_5R14_2	0.040405	0.037819	0.074112	0.03181	0.0015906	-0.00018231	0.00089659	0.0052282	0.055987	0.0072708	-0.0048559	0.0069326	0.02584	-0.010083	0.0034289	0.0015931	0.012797	0.029036	0.045729	0.074122	0.142	0.1928	0.22226	0.45067	0.19024	0.25522	0.32014	0.42993	1.0761	6.16	1.8025	5.8345	2.5675	0.63755	1.5324	0.60478	1.1081	0.89746	1.5815	2.931	1.8561	2.4175	2.0838	1.7536	1.742	7.8387	5.0378	2.2734
I00649u.087	F_5R15_2	0.042456	0.038946	0.062493	0.00070272	0.0015254	0.0025429	0.0062162	0.011395	0.053663	-0.0089859	-0.0095245	0.01098	0.027469	-0.018016	-0.0050238	-0.0067034	-0.0011125	0.017495	0.038587	0.073089	0.091187	0.18498	0.15323	0.34978	0.12256	0.14445	0.22795	0.34804	0.84123	4.7545	1.3368	4.7084	1.9372	0.39837	1.039	0.41069	0.79421	0.55372	1.1135	2.0825	1.2816	1.7684	1.6443	1.1698	1.1924	6.191	3.9995	1.6822
I00649u.088	F_5R16_2	0.0016934	0.0035361	0.02693	-0.019439	0.0017613	0.0035988	-0.0016494	0.011487	0.080463	0.029117	0.016688	0.03156	0.10739	0.035359	0.042085	0.030888	0.048302	0.061325	0.083328	0.11985	0.1914	0.23574	0.25535	0.51954	0.21069	0.27326	0.33241	0.44195	1.0265	5.464	1.6762	5.8221	2.6024	0.6167	1.4662	0.58258	1.0827	0.851	1.5158	2.6487	1.7084	2.2338	1.8716	1.6283	1.5259	6.5777	4.6097	2.0732
I00649u.097	L13R01_1	0.077518	0.076599	0.12046	0.011802	-0.0050804	0.01081	0.010993	0.028436	0.14476	0.040341	0.016709	0.042576	0.18022	0.059193	0.059423	0.043628	0.058786	0.089464	0.12669	0.17995	0.2313	0.35767	0.33472	0.71804	0.28436	0.3706	0.49216	0.67098	1.7849	8.4185	1.9018	6.5329	3.1034	0.7798	1.5751	0.6333	1.2564	0.95184	1.6578	3.416	1.8926	2.2552	2.0044	2.0253	2.3107	13.023	6.0775	2.919
I00649u.098	L13R02_1	0.13071	0.12911	0.18911	0.0314	0.030235	0.055032	0.055854	0.053094	0.25914	0.082768	0.029459	0.077667	0.28645	0.0779	0.068273	0.071904	0.08112	0.1232	0.1665	0.23632	0.26203	0.49705	0.43524	0.99882	0.3695	0.40647	0.52742	0.76836	1.8013	7.8639	1.8641	6.7693	3.352	0.84402	1.7678	0.81556	1.4094	1.0783	1.9345	3.5769	2.0822	2.5427	2.3457	2.0719	2.1063	10.533	5.6607	2.7638
I00649u.099	L13R03_1	0.0050808	0.023931	0.051378	-0.040493	-0.010702	-0.036063	0.013432	0.022366	0.073838	0.00411	-0.0042173	0.018465	0.11859	0.0067204	0.013863	0.0052165	0.019702	0.037169	0.084492	0.14197	0.1632	0.30347	0.32716	0.76723	0.26785	0.27938	0.42857	0.65458	1.7301	8.5496	1.8319	6.9297	2.9713	0.73962	1.5433	0.7329	1.1952	0.89016	1.6808	3.6404	2.0924	2.3232	2.2546	1.9103	2.0918	12.237	6.1551	2.775
I00649u.100	L13R04_1	0.055542	0.076757	0.10308	0.0033074	-0.00019031	0.011021	0.0246	0.034105	0.17573	0.056006	0.024443	0.044149	0.18493	0.056223	0.059076	0.035892	0.058782	0.090095	0.1282	0.1927	0.23956	0.35817	0.3502	0.75279	0.29398	0.38064	0.49014	0.64582	1.655	7.8866	1.8934	6.1665	2.9853	0.76794	1.4864	0.63667	1.2436	0.95718	1.5984	3.2922	1.9207	2.263	2.0011	2.1684	2.2791	12.215	5.6571	2.8673
I00649u.101	L13R05_1	0.044127	0.058863	0.104	-0.00086734	7.6796e-06	-0.00093829	0.010348	0.02593	0.11592	0.028994	-0.00038301	0.024296	0.13813	0.025424	0.023359	0.031561	0.040782	0.074936	0.099036	0.1648	0.19365	0.35227	0.32596	0.71892	0.27215	0.30622	0.424	0.6564	1.6817	7.7775	1.8102	6.2948	2.9787	0.74732	1.6068	0.69617	1.2286	0.93461	1.861	3.5282	1.9689	2.2879	2.1131	1.8797	2.0357	11.366	5.7206	2.6669
I00649u.102	L13R06_1	0.036672	0.044749	0.07646	-0.039011	-0.010015	-0.017007	0.0040117	0.016687	0.12801	0.019928	0.0057718	0.040124	0.13533	0.021093	0.02456	0.026317	0.026578	0.059624	0.096132	0.14965	0.17861	0.32919	0.30268	0.70385	0.26965	0.30876	0.41628	0.628	1.6732	8.6462	1.8686	6.4865	2.967	0.7497	1.523	0.66421	1.2343	0.94461	1.7691	3.7374	2.0412	2.3343	2.179	2.0278	2.3115	14.373	6.6736	3.0879
I00649u.103	L13R07_1	0.13495	0.1204	0.20768	0.058399	0.035323	0.042855	0.03085	0.062069	0.32333	0.083529	0.041383	0.080559	0.30871	0.088645	0.093839	0.073072	0.070873	0.11627	0.1576	0.21953	0.24038	0.42875	0.42665	0.93151	0.34967	0.40485	0.52074	0.70534	1.5185	6.9379	1.8956	6.7457	3.1437	0.77085	1.6218	0.67287	1.3976	0.99421	1.7071	3.183	2.0503	2.311	2.0858	1.9371	1.7508	8.1216	4.881	2.3735
I00649u.104	L13R08_1	0.046844	0.042461	0.07369	-0.0062346	-5.7105e-05	0.0052863	0.020108	0.02551	0.11847	0.024655	0.0095658	0.02559	0.12572	0.026375	0.041879	0.03869	0.036984	0.067251	0.086519	0.15388	0.17857	0.35992	0.29658	0.68631	0.25644	0.28046	0.3906	0.58265	1.4993	7.4056	1.7241	6.485	3.0583	0.7603	1.586	0.70061	1.2108	0.89939	1.6046	3.3857	1.9473	2.2465	2.0609	1.8164	1.9493	10.93	5.7589	2.6405
I00649u.105	F13R09_1	0.033413	0.032449	0.061763	-0.0058976	0.0054735	0.017501	0.012048	0.018428	0.11547	0.045075	0.039166	0.053267	0.19233	0.082996	0.10173	0.091601	0.096888	0.13578	0.14259	0.19109	0.2323	0.41432	0.36999	0.81301	0.33919	0.40898	0.4799	0.62393	1.34	7.4284	2.1053	6.6966	3.1736	0.80924	1.8405	0.73368	1.3037	0.97657	1.8967	3.2741	2.02	2.6234	2.2206	1.8211	1.6977	9.2929	5.7224	2.4989
I00649u.106	F13R10_1	0.015124	0.011004	0.085984	0.0052454	0.0044568	0.034905	0.033595	0.029316	0.18288	0.099946	0.076112	0.098182	0.32576	0.1564	0.17898	0.15653	0.17994	0.2282	0.25475	0.31016	0.36276	0.69704	0.53199	1.2028	0.52759	0.59494	0.66324	0.86407	1.7027	8.6891	2.4856	8.0049	4.1378	1.0043	2.563	0.97559	1.7144	1.2922	2.9545	3.8656	2.2659	3.0306	2.4802	2.2522	2.0724	11.108	6.76	2.9464
I00649u.107	F13R11_1	0.035049	0.037431	0.063763	0.02367	0.0025463	-0.0033301	0.0035211	0.0049473	0.050806	0.04506	0.03902	0.046582	0.19141	0.10525	0.13665	0.11821	0.13637	0.17926	0.17978	0.21143	0.28923	0.46094	0.43441	0.91028	0.40139	0.46965	0.52418	0.63632	1.3058	7.2664	2.1876	6.9012	3.3894	0.92303	2.2486	0.86536	1.4681	1.0985	2.0288	3.4797	2.1808	2.7116	2.3088	1.9118	1.7842	9.3617	5.9895	2.6401
I00649u.108	F13R12_1	0.068244	0.063087	0.12358	0.084502	0.048954	0.09507	0.041716	0.052015	0.2094	0.11959	0.094885	0.10755	0.33776	0.17636	0.19986	0.17092	0.18964	0.23881	0.24705	0.29309	0.41083	0.5189	0.54999	1.0517	0.47945	0.58277	0.65618	0.78803	1.5628	8.1458	2.4378	7.6404	3.741	1.0327	2.3444	0.91296	1.5598	1.3158	2.6392	3.6716	2.2912	2.8774	2.2918	2.1144	2.0973	9.8726	6.0775	2.781
I00649u.109	F13R13_1	-0.018283	-0.018163	0.017516	-0.00055847	-0.012703	-0.017777	0.0063573	0.012448	0.08714	0.049591	0.041374	0.065911	0.21956	0.10261	0.11136	0.11747	0.12816	0.17879	0.18531	0.22622	0.25644	0.4731	0.43145	0.93515	0.40521	0.46431	0.52126	0.6881	1.3939	6.8835	1.994	7.1727	3.58	0.91172	2.3155	0.87662	1.4666	1.0916	2.5782	3.5362	2.132	2.9011	2.4613	1.8662	1.7065	8.1293	5.6729	2.5957
I00649u.110	F13R14_1	0.010446	0.016286	0.042191	-0.0021537	-0.0149	-0.015638	-0.0047094	0.0064992	0.04044	0.021322	0.027778	0.040785	0.13358	0.075984	0.099484	0.082864	0.092996	0.12092	0.12842	0.16256	0.21498	0.34521	0.34411	0.73241	0.32836	0.39264	0.47046	0.60328	1.3357	7.7287	2.1603	6.8203	3.4995	0.87178	2.315	0.82942	1.3495	1.0558	1.9914	3.4586	2.1894	2.8428	2.3546	1.9467	1.9019	10.14	6.3627	2.7073
I00649u.111	F13R15_1	0.068149	0.070601	0.14104	0.071521	0.041861	0.099643	0.041722	0.055729	0.23197	0.12419	0.090178	0.11941	0.35221	0.18111	0.20705	0.17296	0.18912	0.23898	0.25551	0.30685	0.4174	0.54301	0.55253	1.108	0.48753	0.58748	0.65855	0.80805	1.6785	8.2401	2.3153	7.335	3.836	1.0472	2.3259	0.90204	1.549	1.1841	2.1494	3.7205	2.1426	2.7378	2.1987	2.1456	2.1857	11.928	6.7575	3.0472
I00649u.112	F13R16_1	0.011081	0.033785	0.06713	-0.0023577	-0.017755	-0.016758	-0.0061747	0.0093497	0.073702	0.043988	0.049619	0.067447	0.21657	0.12676	0.14943	0.13219	0.15161	0.19881	0.20465	0.24278	0.3105	0.5014	0.45123	0.99087	0.4385	0.51909	0.58692	0.72057	1.5219	8.2778	2.326	6.9886	3.658	1.0077	2.2755	0.86993	1.4744	1.1033	2.3031	3.6663	2.1261	2.6851	2.151	2.093	2.0752	11.997	6.417	2.9159
I00649u.145	L13R01_2	0.06984	0.081283	0.11835	0.033085	0.019185	0.045356	0.027245	0.036493	0.16181	0.052813	0.020988	0.041946	0.1772	0.045501	0.062944	0.047761	0.04786	0.072101	0.10489	0.15343	0.19358	0.32019	0.29638	0.65297	0.25277	0.32651	0.44448	0.59715	1.4749	6.7271	1.7619	6.2528	2.7125	0.68827	1.4578	0.60817	1.3135	0.8858	1.5113	3.013	1.7426	2.0765	1.8675	1.7631	1.9855	9.3927	4.9478	2.3595
I00649u.146	L13R02_2	0.013439	-0.0021704	0.047379	0.00075594	-0.00010762	-0.00011454	0.0037809	0.01478	0.12185	-0.0026473	-0.0222	0.014578	0.10059	-0.0010359	1.3236e-05	0.00063796	0.0076026	0.034821	0.087926	0.15082	0.19171	0.37697	0.30487	0.68874	0.25943	0.33674	0.46184	0.63476	1.5921	7.2527	1.8533	6.4806	3.0384	0.73666	1.5768	0.62224	1.3412	0.92719	1.6763	3.2072	1.8517	2.2667	2.0713	2.0018	2.1544	10.906	5.2781	2.6418
I00649u.147	L13R03_2	0.094288	0.10273	0.15761	0.079172	0.041822	0.060821	0.037827	0.043661	0.2007	0.076775	0.041243	0.062908	0.22133	0.069851	0.078855	0.063124	0.064366	0.097285	0.12368	0.17551	0.20468	0.33883	0.32762	0.72134	0.27091	0.34686	0.47779	0.64872	1.5653	7.0265	1.8619	6.62	2.927	0.75303	1.7045	0.65261	1.3939	0.9892	1.7093	3.2385	1.974	2.3011	2.0668	1.9835	2.1173	10.359	5.2034	2.5962
I00649u.148	L13R04_2	0.11833	0.12601	0.17801	0.086918	0.045505	0.086158	0.045232	0.052651	0.25909	0.095198	0.057736	0.071699	0.25222	0.096464	0.093568	0.06296	0.081196	0.11336	0.13157	0.19366	0.25849	0.35695	0.3504	0.7486	0.3041	0.38505	0.47918	0.61628	1.4794	6.7156	1.7747	6.0221	2.786	0.75438	1.4973	0.63945	1.293	0.99772	1.4836	3.022	1.8614	2.1453	1.8296	2.1054	2.1822	9.8626	4.8222	2.5104
I00649u.149	L13R05_2	0.087326	0.094699	0.1465	0.051411	0.026623	0.042214	0.030111	0.045973	0.18866	0.069569	0.037275	0.05489	0.21347	0.06126	0.067745	0.045247	0.051748	0.083627	0.10517	0.16321	0.19977	0.3286	0.30965	0.69045	0.26179	0.34081	0.45562	0.61317	1.5383	6.9884	1.7935	6.0043	2.7124	0.70116	1.4536	0.59977	1.2434	0.87268	1.5419	3.1687	1.7549	2.1235	1.9121	1.8204	2.0388	10.158	4.8943	2.4906
I00649u.150	L13R06_2	0.053133	0.054861	0.10189	0.00097706	-0.0018883	-0.0078527	0.017602	0.029697	0.18178	0.045539	0.022501	0.049948	0.18634	0.058533	0.062927	0.042722	0.054568	0.084461	0.10712	0.17089	0.21717	0.31748	0.30832	0.68633	0.27659	0.34824	0.43793	0.56259	1.3895	6.4762	1.7009	6.036	2.6066	0.68688	1.4075	0.61504	1.2865	0.91413	1.5296	3.1496	1.8256	2.1445	1.9248	1.8652	2.0135	9.459	4.8367	2.4765
I00649u.151	L13R07_2	0.083097	0.076642	0.12752	0.02258	0.002903	0.011463	0.016584	0.03876	0.28922	0.081417	0.05438	0.090352	0.27331	0.10427	0.091269	0.063532	0.075292	0.10774	0.15563	0.21699	0.26691	0.40425	0.38926	0.89354	0.35614	0.45173	0.53836	0.75148	1.7129	7.097	1.9368	6.8656	3.0418	0.7847	1.6399	0.69922	1.392	1.1026	1.7725	3.2718	1.9929	2.2713	1.9724	2.2132	2.2938	9.8414	4.8731	2.5195
I00649u.152	L13R08_2	0.10321	0.10443	0.15576	0.094019	0.04397	0.090761	0.047141	0.062041	0.24506	0.10403	0.068107	0.086862	0.27572	0.11567	0.11615	0.086552	0.097477	0.13433	0.15878	0.20534	0.34277	0.37673	0.37704	0.77566	0.33886	0.41552	0.50022	0.64396	1.4984	6.6426	1.8262	6.3172	3.0057	0.82446	1.6866	0.70442	1.4252	1.035	1.6582	3.1988	1.9697	2.3545	1.9427	2.1033	2.2358	10.168	4.9041	2.565
I00649u.153	F13R09_2	3.7305e-05	0.00035766	-0.00052194	0.00015051	0.00018911	1.8952e-06	-0.00039357	-0.00028014	-0.000369	0.0017328	0.0015976	-0.00013368	0.00022972	0.00013516	1.0147e-05	-5.6945e-05	0.01386	0.046506	0.07535	0.12095	0.20396	0.28789	0.31043	0.64333	0.28484	0.3541	0.42571	0.5847	1.2739	6.7497	2.0385	6.6628	3.026	0.71174	1.53	0.58279	1.1303	0.97513	1.451	2.8008	1.855	2.3074	1.9561	1.8307	1.6535	8.395	5.4662	2.1611
I00649u.154	F13R10_2	0.021832	0.02934	0.056723	0.012054	0.00071449	0.016555	0.013498	0.020541	0.12833	0.059586	0.043445	0.060375	0.19573	0.0871	0.094364	0.084111	0.099933	0.13093	0.14713	0.17945	0.21348	0.34108	0.32228	0.70121	0.30774	0.35342	0.40723	0.54031	1.1175	6.0009	1.6601	5.3341	2.5913	0.66526	1.5372	0.60075	1.1503	0.87691	1.5025	2.6009	1.5147	2.0862	1.8378	1.4065	1.4539	7.8099	5.0174	2.0375
I00649u.155	F13R11_2	0.035202	0.045343	0.08366	0.055928	0.025607	0.063459	0.033584	0.038471	0.15427	0.1038	0.079211	0.094807	0.30318	0.16791	0.19376	0.17067	0.18386	0.23192	0.23806	0.2764	0.37763	0.48808	0.52131	1.0216	0.46746	0.56277	0.60012	0.69784	1.299	6.9325	2.3147	7.2123	3.6281	1.049	2.2489	0.8945	1.5652	1.3321	1.9799	3.4193	2.2114	2.8045	2.2503	2.0501	1.8862	8.7491	5.8494	2.6573
I00649u.156	F13R12_2	0.018614	0.022371	0.040726	0.0030836	1.7058e-05	-0.0019188	0.0028675	0.015535	0.074169	0.043939	0.036389	0.052903	0.1744	0.097457	0.11754	0.10028	0.11471	0.14857	0.15022	0.18928	0.25824	0.35758	0.38744	0.76922	0.34627	0.42872	0.4858	0.6164	1.3126	7.5597	2.2747	6.7127	3.0775	0.85837	1.8778	0.73683	1.3279	1.2438	1.8829	3.1534	1.976	2.4377	2.0057	1.8519	1.9156	9.3581	5.7717	2.5134
I00649u.157	F13R13_2	0.053111	0.05232	0.083769	0.0424	0.027407	0.047804	0.031314	0.036716	0.14747	0.062775	0.051456	0.072814	0.20856	0.10088	0.10596	0.09925	0.10888	0.14516	0.14569	0.17604	0.2022	0.31458	0.31594	0.64922	0.28076	0.32796	0.38185	0.50687	1.0209	5.232	1.5039	5.0379	2.3569	0.63354	1.5345	0.60779	1.0879	0.81925	1.3685	2.5596	1.5268	2.0983	1.8313	1.3898	1.397	6.9902	4.6849	1.955
I00649u.158	F13R14_2	0.0044674	0.016762	0.044921	-0.001429	0.0073571	0.030626	0.017527	0.024918	0.12323	0.072928	0.062353	0.079109	0.24107	0.12881	0.15192	0.13115	0.14587	0.18059	0.18472	0.22641	0.27029	0.40363	0.42529	0.8854	0.40052	0.50007	0.55871	0.69246	1.407	7.4875	2.2095	6.808	3.2264	0.91776	2.0789	0.81834	1.4185	1.3015	1.7346	3.3818	2.2246	2.7963	2.4035	2.0337	1.968	9.2783	6.049	2.6039
I00649u.159	F13R15_2	0.015834	0.034013	0.061467	0.0067414	-0.0014673	0.017631	0.014511	0.033231	0.13466	0.082009	0.06118	0.085039	0.27286	0.14635	0.16527	0.13408	0.14772	0.19691	0.21306	0.25762	0.34681	0.44772	0.46354	0.94046	0.4232	0.50922	0.55852	0.67811	1.3367	6.371	1.9444	6.2587	3.2927	0.91991	2.0243	0.80523	1.4238	1.1318	1.7617	3.0884	1.8325	2.3515	1.9322	1.8351	1.8117	8.7699	5.4618	2.5068
I00649u.160	F13R16_2	0.028952	0.02736	0.031141	0.0077547	-0.0037139	-0.016262	0.0012272	0.0037905	0.016203	-0.017797	-0.01571	-0.0037969	-0.0012631	0.00035593	0.023884	0.035171	0.037286	0.061614	0.069744	0.097762	0.12118	0.2601	0.22383	0.51739	0.23213	0.24945	0.3053	0.40948	0.9237	5.2384	1.1889	4.4283	2.1359	0.52935	1.3712	0.52977	0.9882	0.68418	1.306	2.3418	1.3434	1.853	1.6262	1.1564	1.3093	7.7298	4.6925	1.8
I00649u.170	L_9R01_1	0.042071	0.050441	0.089546	0.0049135	-0.0042603	0.0078095	0.021962	0.025533	0.16069	0.035437	0.012555	0.043309	0.17394	0.046305	0.050763	0.047307	0.045738	0.077318	0.1055	0.16548	0.18944	0.34729	0.32091	0.72557	0.28285	0.34686	0.45781	0.65118	1.604	7.2118	1.7138	6.1242	2.8177	0.69395	1.4343	0.59672	1.2178	0.8788	1.5498	3.0972	1.849	2.1391	1.9565	1.7848	1.9142	9.5828	5.1919	2.3952
I00649u.171	L_9R02_1	0.064395	0.063451	0.12074	0.016889	0.021731	0.017433	0.049049	0.043571	0.31429	0.073204	0.038982	0.065625	0.31792	0.077451	0.079351	0.060954	0.058033	0.13066	0.19519	0.26176	0.29122	0.49663	0.49016	1.1189	0.41811	0.44188	0.57563	0.86826	2.032	9.1444	1.9806	7.0014	3.5545	0.8778	1.8387	0.90768	1.5146	1.1231	2.2567	4.0368	2.1534	2.6138	2.5078	2.0875	2.3225	13.088	6.5145	3.0433
I00649u.172	L_9R03_1	0.081589	0.093908	0.11923	0.040404	0.025222	0.059698	0.059094	0.06569	0.23824	0.050257	0.041907	0.070604	0.24842	0.080493	0.082513	0.087335	0.10792	0.13543	0.15323	0.2168	0.25038	0.43248	0.40302	0.94007	0.36491	0.41581	0.5427	0.7718	1.8196	8.1843	1.8784	7.0754	3.2426	0.85472	1.8877	0.84864	1.4861	1.1178	2.0642	3.8949	2.2517	2.9853	2.6138	2.1255	2.2242	11.936	6.0978	2.939
I00649u.173	L_9R04_1	0.086856	0.076651	0.14471	0.0024944	-0.013207	-0.013713	0.018441	0.028001	0.19638	0.030821	0.024429	0.061165	0.23283	0.05119	0.054747	0.054983	0.077907	0.10009	0.14137	0.21092	0.25079	0.42956	0.41297	0.97484	0.36894	0.41889	0.54217	0.82037	1.9938	8.9832	1.956	6.788	3.3709	0.80777	1.8168	0.76209	1.4149	1.0911	2.1527	4.0707	2.1293	2.7925	2.4416	2.1003	2.3316	13.727	6.7457	3.1438
I00649u.174	L_9R05_1	0.070051	0.085913	0.14089	0.029254	0.020223	0.037617	0.036705	0.045793	0.1828	0.061277	0.02337	0.054057	0.20376	0.055885	0.065317	0.063795	0.060877	0.087616	0.12289	0.21598	0.22189	0.48656	0.36425	0.82391	0.30602	0.35882	0.46569	0.70561	1.6838	7.6292	1.7875	6.4824	3.06	0.74314	1.6655	0.69497	1.3346	0.94969	1.8278	3.4175	1.9591	2.3655	2.1332	1.8757	2.0042	10.407	5.5027	2.5951
I00649u.175	L_9R06_1	0.077464	0.071377	0.112	0.0094607	0.0039332	0.0041066	0.01034	0.015911	0.12513	-0.0052282	-0.020329	0.021038	0.072989	0.0022426	0.0022527	-0.0035306	0.014351	0.031077	0.061685	0.12907	0.15472	0.32337	0.28584	0.67643	0.26278	0.29698	0.40136	0.61862	1.6408	8.6109	1.9034	6.6196	2.8976	0.70018	1.4788	0.65661	1.3063	0.93251	1.8711	3.8012	2.0787	2.3453	2.1955	1.9862	2.2417	14.12	6.7322	3.0072
I00649u.176	L_9R07_1	0.06696	0.044032	0.12286	-0.023729	-0.012835	-0.0038384	0.025304	0.051937	0.2451	0.073301	0.03038	0.0683	0.27919	0.089049	0.071631	0.06847	0.086366	0.10533	0.14206	0.20884	0.23847	0.41617	0.42561	0.96274	0.35952	0.4268	0.53987	0.7893	1.8146	8.2246	1.8927	6.9211	3.2325	0.80497	1.6991	0.74103	1.4014	1.0136	2.2278	3.9312	2.1345	2.4005	2.2177	2.023	2.0367	11.31	6.055	2.7678
I00649u.177	L_9R08_1	0.08039	0.074396	0.16181	0.06605	0.039113	0.083044	0.052265	0.06418	0.20929	0.081301	0.056513	0.075799	0.25806	0.082465	0.088175	0.092522	0.095003	0.13326	0.14389	0.21125	0.23006	0.4247	0.36025	0.82136	0.32929	0.40235	0.52159	0.72562	1.7233	7.9032	1.8866	6.6931	3.09	0.79182	1.7221	0.76749	1.4807	1.0578	2.1502	3.827	2.0413	2.6864	2.3385	1.9934	2.202	11.883	6.0013	2.7718
I00649u.178	F_9R09_1	0.020778	0.013893	0.057708	-0.0066261	0.00215	0.0038608	0.0099398	0.014794	0.089479	0.028245	0.020211	0.036542	0.12823	0.051115	0.06322	0.054762	0.070922	0.089133	0.11351	0.15481	0.22752	0.35916	0.32527	0.66054	0.27411	0.33818	0.4036	0.55514	1.4138	8.0178	2.1837	6.8148	3.1102	0.75265	1.8024	0.71736	1.3131	1.0027	2.1285	3.464	2.0482	2.8553	2.3394	1.989	2.0837	11.037	5.986	2.6772
I00649u.179	F_9R10_1	0.084099	0.07374	0.16085	0.071541	0.045614	0.10099	0.041639	0.073626	0.23306	0.10583	0.071502	0.10074	0.3068	0.12207	0.13758	0.1272	0.12813	0.1574	0.18016	0.2457	0.27072	0.49692	0.40814	0.92315	0.39756	0.4546	0.54693	0.74346	1.7267	9.3226	2.3401	7.1903	3.5298	0.8615	2.0092	0.81731	1.5322	1.1666	2.4345	3.9023	2.139	2.7994	2.3962	2.0139	2.1822	12.639	6.6915	2.9756
I00649u.180	F_9R11_1	0.021586	-0.0015333	0.010687	0.00054638	8.4308e-06	0.0090818	-0.0058522	-0.0038126	0.00039831	-0.002959	0.0074686	0.0007724	-0.014535	0.0012619	0.011243	-0.0051733	0.0023012	0.043071	0.05658	0.091957	0.12276	0.47105	0.23246	0.65538	0.26189	0.27315	0.3547	0.52419	1.4455	9.3653	2.0568	7.1791	3.3802	0.79667	2.0911	0.79168	1.5035	1.0812	2.5981	3.9496	2.1869	2.702	2.3592	1.9051	2.2177	13.72	7.0567	2.8231
I00649u.181	F_9R12_1	0.022277	0.015471	0.0692	0.0074905	0.013029	0.037005	0.026314	0.035997	0.13423	0.060098	0.044343	0.064834	0.19052	0.093198	0.10846	0.084374	0.092518	0.14065	0.1423	0.22576	0.24552	0.67893	0.36814	0.91759	0.36503	0.4043	0.50702	0.7164	1.8235	10.04	2.3363	7.6618	3.8477	0.90298	2.3528	0.85491	1.5436	1.1746	2.7125	4.1501	2.1406	2.8117	2.4258	2.1188	2.5274	15.976	7.6055	3.2693
I00649u.182	F_9R13_1	0.055091	0.057984	0.068157	0.01621	-0.00068147	0.041065	0.02527	0.039574	0.17108	0.078297	0.048261	0.081246	0.2331	0.11373	0.10931	0.098231	0.097705	0.15036	0.14767	0.21556	0.25918	0.51411	0.40059	0.92217	0.38034	0.40524	0.49638	0.70923	1.737	9.633	2.0031	7.6357	3.6935	0.89291	2.2529	0.96248	1.4132	1.1136	2.9845	4.1197	2.2379	3.0128	2.6188	2.0439	2.2022	13.407	6.8365	3.0665
I00649u.183	F_9R14_1	0.061926	0.057957	0.10867	0.061157	0.030069	0.052115	0.02985	0.045002	0.12933	0.060826	0.044506	0.057612	0.18084	0.070531	0.090143	0.075324	0.078536	0.10127	0.1109	0.1548	0.1934	0.374	0.30517	0.67685	0.27448	0.32172	0.40441	0.56964	1.4304	8.4674	2.1699	6.5477	3.0894	0.76544	1.9072	0.73344	1.3633	1.0544	2.6347	3.6476	2.0556	2.7164	2.361	1.8709	2.0669	11.616	6.3604	2.7921
I00649u.184	F_9R15_1	0.017984	0.015468	0.074637	0.001675	3.03e-05	-0.014269	0.0061544	0.010581	0.12006	0.042915	0.038423	0.055634	0.18826	0.083006	0.095131	0.090307	0.10281	0.14118	0.16424	0.22402	0.28453	0.50003	0.41913	0.92683	0.39273	0.44792	0.53045	0.71913	1.6156	8.2506	2.2547	7.179	3.5394	0.88536	2.1064	0.79676	1.3866	1.0076	2.1422	3.6506	2.0244	2.6822	2.1655	2.0533	2.0032	11.049	5.9518	2.873
I00649u.185	F_9R16_1	0.002942	-0.007814	-0.0020084	-0.12226	-0.055906	-0.078203	-0.024544	-0.026229	-0.030806	-0.053524	-0.027014	-0.016789	0.0021819	-0.016959	-0.015039	0.00027535	0.00036645	0.0282	0.054408	0.09894	0.11352	0.24686	0.22935	0.55765	0.24356	0.27752	0.36524	0.55055	1.4564	8.5493	1.7645	6.8207	4.246	0.71001	3.1807	1.0266	1.2441	0.88212	1.888	3.5146	1.9315	2.4831	2.2145	1.7336	1.8807	11.594	6.4153	2.6183
I00649u.194	L_9R01_2	0.052303	0.050869	0.099451	-0.014147	-0.0034797	-0.006787	0.0061561	0.016932	0.089702	-0.0030252	-0.015322	0.013016	0.078714	-0.00029735	0.022956	0.016181	0.016316	0.046966	0.070481	0.13624	0.15851	0.32893	0.28245	0.64919	0.24773	0.30856	0.4434	0.62318	1.4902	6.6379	1.7151	6.1474	2.7018	0.65782	1.466	0.62575	1.307	0.87812	1.5945	3.084	1.8242	2.1433	1.9199	1.7736	1.9062	8.9921	4.9062	2.282
I00649u.195	L_9R02_2	0.086686	0.075313	0.12619	-0.0056653	0.0016309	0.000501	0.017937	0.041662	0.20573	0.03929	0.0232	0.060229	0.21549	0.066215	0.074519	0.045033	0.067818	0.10214	0.15768	0.22216	0.30103	0.41269	0.39557	0.84648	0.34615	0.45427	0.5705	0.78878	1.8107	6.9515	1.8333	6.2956	2.906	0.76244	1.5933	0.69316	1.4241	0.99038	1.9588	3.288	1.8807	2.3116	2.1033	1.9631	2.1397	9.4324	4.7917	2.4913
I00649u.196	L_9R03_2	0.060066	0.064374	0.11243	0.0095324	-0.0095165	-0.019531	0.0077122	0.013853	0.13275	0.024001	0.013452	0.036125	0.15204	0.041808	0.051164	0.040203	0.047071	0.080814	0.11363	0.16812	0.20842	0.34493	0.34359	0.76169	0.29476	0.38051	0.49205	0.66086	1.5339	6.8352	1.8002	6.6705	2.8207	0.75174	1.6023	0.65372	1.3981	0.99156	1.7122	3.2957	1.9937	2.4027	2.1321	1.9618	2.012	9.5808	5.0414	2.5568
I00649u.197	L_9R04_2	0.12265	0.13387	0.19593	0.089275	0.048296	0.086835	0.049605	0.06875	0.28477	0.1103	0.064812	0.092247	0.28849	0.10956	0.11928	0.074828	0.094073	0.12776	0.1647	0.23332	0.28082	0.40959	0.39653	0.86865	0.35235	0.44682	0.5361	0.68721	1.5812	6.7114	1.8235	6.3245	3.3563	0.76503	2.6239	0.79209	1.4323	1.0121	1.7106	3.2106	1.8898	2.1802	1.9182	2.0503	2.0089	8.6625	4.7703	2.4469
I00649u.198	L_9R05_2	0.06475	0.085019	0.10847	0.0061334	0.0058036	0.006296	0.016594	0.024198	0.13114	0.034786	0.0074901	0.031197	0.15038	0.039258	0.035275	0.028211	0.029908	0.064638	0.095322	0.1537	0.20009	0.33455	0.3044	0.65492	0.25224	0.31748	0.42702	0.59004	1.4332	6.6432	1.7757	6.312	2.8183	0.70335	1.522	0.62405	1.2703	0.88117	1.5289	3.1275	1.8126	2.1608	1.9348	1.8105	1.9338	9.1899	4.8427	2.4219
I00649u.199	L_9R06_2	0.10261	0.11048	0.16083	0.071235	0.031984	0.067879	0.043794	0.058583	0.23994	0.082533	0.047083	0.076467	0.25259	0.086207	0.088202	0.069447	0.072123	0.10838	0.1338	0.19696	0.24131	0.37235	0.34454	0.75922	0.30526	0.38358	0.47115	0.59998	1.3999	6.5132	1.797	6.4104	2.7636	0.718	1.4802	0.65532	1.3994	0.96663	1.7794	3.2994	1.9267	2.1781	1.9731	1.8482	1.9451	9.1024	4.9534	2.4565
I00649u.200	L_9R07_2	0.093817	0.074801	0.13841	0.018064	0.0021133	-0.0019319	0.0095694	0.035961	0.267	0.06989	0.035658	0.076243	0.26996	0.076655	0.081583	0.057315	0.066264	0.10647	0.14834	0.21606	0.27622	0.41588	0.40755	0.90854	0.36134	0.45424	0.53595	0.71364	1.6072	6.8983	1.9032	6.7091	3.1389	0.77894	1.6971	0.73452	1.4883	1.0348	2.1164	3.4714	2.0126	2.261	2.0514	2.0795	1.976	9.1497	5.1052	2.5299
I00649u.201	L_9R08_2	-0.0024994	0.024063	0.047321	-0.040322	-0.021322	-0.027782	0.0034367	0.015562	0.11985	0.02463	0.012703	0.03405	0.15595	0.044081	0.060421	0.03677	0.0515	0.090259	0.12296	0.17372	0.28427	0.33922	0.34204	0.71654	0.301	0.37934	0.46803	0.60935	1.4535	6.5651	1.8127	6.472	2.8649	0.74481	1.5612	0.66961	1.4255	0.98321	1.8531	3.3034	1.9183	2.3005	1.9599	1.9987	2.0393	9.4166	4.919	2.463
I00649u.202	F_9R09_2	-0.0019056	-0.0017188	0.015405	-0.025894	-0.019803	-0.013763	0.005567	0.010292	0.07824	0.03049	0.024676	0.038273	0.14929	0.068815	0.075235	0.056922	0.077362	0.10941	0.12841	0.16501	0.27712	0.28971	0.34379	0.64753	0.29536	0.36973	0.42264	0.55146	1.2516	6.7351	2.0748	6.5786	2.9798	0.78879	1.6656	0.69654	1.1521	1.2018	1.6934	3.0075	1.9968	2.5243	2.1346	1.965	1.936	8.503	5.1785	2.358
I00649u.203	F_9R10_2	0.04258	0.044461	0.10352	0.010921	0.012393	0.00099868	0.00063706	0.001501	0.066953	-0.0012671	0.011051	0.026134	0.095223	0.021579	0.034121	0.029681	0.034356	0.04942	0.078959	0.11815	0.13596	0.26083	0.23196	0.52406	0.20643	0.24664	0.31529	0.458	1.0773	6.1628	1.6704	5.4382	2.4198	0.58448	1.3568	0.54902	1.1504	0.85116	1.4635	2.6128	1.5184	1.9924	1.7769	1.4145	1.5153	7.8668	5.0429	2.0391
I00649u.204	F_9R11_2	0.01067	0.0019444	0.022002	-0.0079715	-0.0018869	-4.8758e-05	0.00012834	0.00018627	0.020736	0.0070106	0.019964	0.025453	0.097608	0.056524	0.069819	0.064136	0.082569	0.10237	0.12724	0.15793	0.3674	0.40334	0.40569	0.66146	0.31558	0.36035	0.41018	0.50895	1.2064	7.5528	2.2743	6.9614	3.3904	0.8717	2.0849	0.81047	1.5585	1.2346	2.0707	3.4996	2.0878	2.6221	2.1881	2.0396	2.0335	10.082	6.0531	2.5947
I00649u.205	F_9R12_2	0.031563	0.019084	0.056987	0.0099066	-0.00021993	-0.0012975	0.0087054	0.015034	0.079543	0.036641	0.021798	0.032704	0.14523	0.066684	0.073036	0.061268	0.075217	0.10018	0.1208	0.15705	0.24172	0.30883	0.32877	0.64444	0.2853	0.37049	0.44274	0.59524	1.4334	8.1434	2.1899	6.5502	2.9131	0.7646	1.7502	0.70759	1.314	1.1797	1.8671	3.3504	1.9197	2.4065	2.0467	1.9408	2.105	10.756	6.1524	2.5848
I00649u.206	F_9R13_2	0.034148	0.021979	0.0508	-0.0014981	2.7589e-05	-0.0052851	0.011381	0.011872	0.070069	0.010745	0.0075773	0.021348	0.086319	0.041755	0.0407	0.039806	0.047092	0.060504	0.07865	0.098749	0.12178	0.23637	0.211	0.45984	0.19469	0.21814	0.28141	0.40045	0.95783	5.4315	1.2072	4.6723	2.0623	0.49591	1.2593	0.52671	0.90716	0.65865	1.4597	2.4679	1.3805	1.9135	1.69	1.2358	1.3331	7.6191	4.5864	1.8235
I00649u.207	F_9R14_2	0.033202	0.028181	0.059725	-0.0039202	0.004519	-0.0039111	-3.9144e-05	0.011959	0.053126	0.0053481	0.0018409	0.009828	0.040891	-0.0030475	0.0051176	0.016721	0.018243	0.03401	0.055945	0.08785	0.13309	0.2391	0.23035	0.50824	0.22127	0.2808	0.3653	0.50606	1.2465	7.5848	2.0743	6.3594	4.146	0.74011	3.2179	0.9298	1.333	1.0113	1.7845	3.3041	1.9488	2.477	2.2063	1.7856	1.8257	9.1264	5.751	2.4651
I00649u.208	F_9R15_2	-0.0010547	-7.3815e-05	0.00028039	-0.00014102	-0.0001034	-0.0061811	0.00080196	-0.0013752	0.05004	0.00089348	-0.0041262	0.0023731	0.033518	-0.011151	0.0032004	-0.0055661	0.0035544	0.029852	0.060575	0.099838	0.16407	0.2934	0.23142	0.5193	0.21553	0.25594	0.33373	0.46649	1.0799	6.0036	1.7353	5.6683	2.7365	0.61531	1.553	0.57604	1.0186	0.73313	1.4867	2.6842	1.5318	2.0424	1.6881	1.5673	1.5109	7.9942	5.3302	2.1179
I00649u.209	F_9R16_2	0.0053806	0.0018923	0.0015228	-0.0031433	-0.00022504	0.00077046	-0.0011602	-0.0073752	-0.012266	0.00026341	0.00012279	0.00016818	0.00012583	-0.0013137	0.00062523	-0.00037219	-0.0017299	0.0047839	-0.0048385	-0.0053617	-0.0042879	0.0032768	0.0037332	0.03975	-0.0014919	0.017826	0.10667	0.24156	0.80907	5.4467	1.3283	4.5127	1.734	0.29748	0.86018	0.30887	0.66333	0.50341	0.96807	2.1019	1.2298	1.5889	1.5047	1.1862	1.2895	7.2616	4.4046	1.6658
[truncated: 230 more columns]

## Sheet: Key
File name	Key	Old file name
Zucker	L_0R02_1	I00649u.002		L	lean
Zucker001	L_0R03_1	I00649u.003		F	Fatty
Zucker002	L_0R04_1	I00649u.004		0, 5, 9 13	week
Zucker003	L_0R05_1	I00649u.005		R?? (1-16)	rat number
Zucker004	L_0R06_1	I00649u.006		_1	day
Zucker005	L_0R07_1	I00649u.007		_2	Night
Zucker006	L_0R08_1	I00649u.008
Zucker007	F_0R09_1	I00649u.009
Zucker008	F_0R10_1	I00649u.010
Zucker009	F_0R11_1	I00649u.011
Zucker010	F_0R12_1	I00649u.012
Zucker011	F_0R13_1	I00649u.013
Zucker012	F_0R14_1	I00649u.014
Zucker013	F_0R15_1	I00649u.015
Zucker014	F_0R16_1	I00649u.016
Zucker015	L_0R01_2	I00649u.025
Zucker016	L_0R02_2	I00649u.026
Zucker017	L_0R03_2	I00649u.027
Zucker018	L_0R04_2	I00649u.028
Zucker019	L_0R05_2	I00649u.029
Zucker020	L_0R06_2	I00649u.030
Zucker021	L_0R07_2	I00649u.031
Zucker022	L_0R08_2	I00649u.032
Zucker023	F_0R09_2	I00649u.033
Zucker024	F_0R10_2	I00649u.034
Zucker025	F_0R11_2	I00649u.035
Zucker026	F_0R12_2	I00649u.036
Zucker027	F_0R13_2	I00649u.037
Zucker028	F_0R14_2	I00649u.038
Zucker029	F_0R15_2	I00649u.039
Zucker030	F_0R16_2	I00649u.040
Zucker031	L_5R01_1	I00649u.049
Zucker032	L_5R02_1	I00649u.050
Zucker033	L_5R03_1	I00649u.051
Zucker034	L_5R04_1	I00649u.052
Zucker035	L_5R05_1	I00649u.053
Zucker036	L_5R06_1	I00649u.054
Zucker037	L_5R07_1	I00649u.055
Zucker038	L_5R08_1	I00649u.056
Zucker039	F_5R09_1	I00649u.057
Zucker040	F_5R10_1	I00649u.058
Zucker041	F_5R12_1	I00649u.060
Zucker042	F_5R13_1	I00649u.061
Zucker043	F_5R14_1	I00649u.062
Zucker044	F_5R15_1	I00649u.063
Zucker045	F_5R16_1	I00649u.064
Zucker046	L_5R01_2	I00649u.073
Zucker047	L_5R02_2	I00649u.074
Zucker048	L_5R03_2	I00649u.075
Zucker049	L_5R04_2	I00649u.076
Zucker050	L_5R05_2	I00649u.077
Zucker051	L_5R06_2	I00649u.078
Zucker052	L_5R07_2	I00649u.079
Zucker053	L_5R08_2	I00649u.080
Zucker054	F_5R09_2	I00649u.081
Zucker055	F_5R10_2	I00649u.082
Zucker056	F_5R11_2	I00649u.083
Zucker057	F_5R12_2	I00649u.084
Zucker058	F_5R13_2	I00649u.085
Zucker059	F_5R14_2	I00649u.086
Zucker060	F_5R15_2	I00649u.087
Zucker061	F_5R16_2	I00649u.088
Zucker062	L13R01_1	I00649u.097
Zucker063	L13R02_1	I00649u.098
Zucker064	L13R03_1	I00649u.099
Zucker065	L13R04_1	I00649u.100
Zucker066	L13R05_1	I00649u.101
Zucker067	L13R06_1	I00649u.102
Zucker068	L13R07_1	I00649u.103
Zucker069	L13R08_1	I00649u.104
Zucker070	F13R09_1	I00649u.105
Zucker071	F13R10_1	I00649u.106
Zucker072	F13R11_1	I00649u.107
Zucker073	F13R12_1	I00649u.108
Zucker074	F13R13_1	I00649u.109
Zucker075	F13R14_1	I00649u.110
Zucker076	F13R15_1	I00649u.111
Zucker077	F13R16_1	I00649u.112
Zucker078	L13R01_2	I00649u.145
Zucker079	L13R02_2	I00649u.146
Zucker080	L13R03_2	I00649u.147
Zucker081	L13R04_2	I00649u.148
Zucker082	L13R05_2	I00649u.149
Zucker083	L13R06_2	I00649u.150
Zucker084	L13R07_2	I00649u.151
Zucker085	L13R08_2	I00649u.152
Zucker086	F13R09_2	I00649u.153
Zucker087	F13R10_2	I00649u.154
Zucker088	F13R11_2	I00649u.155
Zucker089	F13R12_2	I00649u.156
Zucker090	F13R13_2	I00649u.157
Zucker091	F13R14_2	I00649u.158
Zucker092	F13R15_2	I00649u.159
Zucker093	F13R16_2	I00649u.160
Zucker094	L_9R01_1	I00649u.170
Zucker095	L_9R02_1	I00649u.171
Zucker096	L_9R03_1	I00649u.172
Zucker097	L_9R04_1	I00649u.173
Zucker098	L_9R05_1	I00649u.174
Zucker099	L_9R06_1	I00649u.175
Zucker100	L_9R07_1	I00649u.176
Zucker101	L_9R08_1	I00649u.177
Zucker102	F_9R09_1	I00649u.178
Zucker103	F_9R10_1	I00649u.179
Zucker104	F_9R11_1	I00649u.180
Zucker105	F_9R12_1	I00649u.181
Zucker106	F_9R13_1	I00649u.182
Zucker107	F_9R14_1	I00649u.183
Zucker108	F_9R15_1	I00649u.184
Zucker109	F_9R16_1	I00649u.185
Zucker110	L_9R01_2	I00649u.194
Zucker111	L_9R02_2	I00649u.195
Zucker112	L_9R03_2	I00649u.196
Zucker113	L_9R04_2	I00649u.197
Zucker114	L_9R05_2	I00649u.198
Zucker115	L_9R06_2	I00649u.199
Zucker116	L_9R07_2	I00649u.200
Zucker117	L_9R08_2	I00649u.201
Zucker118	F_9R09_2	I00649u.202
Zucker119	F_9R10_2	I00649u.203
Zucker120	F_9R11_2	I00649u.204
Zucker121	F_9R12_2	I00649u.205
Zucker122	F_9R13_2	I00649u.206
Zucker123	F_9R14_2	I00649u.207
Zucker124	F_9R15_2	I00649u.208
Zucker125	F_9R16_2	I00649u.209

## Sheet: Glucose Regions
b-Glucose	C-H2	3.24	dd
b -Glucose	C-H4	3.4	t	70.6
a-Glucose	C-H4	3.41	t	70.6
b-Glucose	C-H5	3.47	ddd	76.7
b-Glucose	C-H3	3.49	t	76.7
a-Glucose	C-H2	3.53	dd	72.3
a-Glucose	C-H3	3.71	t	73.6
b-Glucose	C-H6'	3.72	dd	61.6
a-Glucose	C-H6'	3.74	m	61.4
a-Glucose	C-H6	3.84	m	61.4
a-Glucose	C-H5	3.84	ddd	72.3
b-Glucose	C-H6	3.9	dd	61.6
b-Glucose	CH1	4.64	d
a-Glucose	CH1	5.23	d	92.9
3.22	3.228 = (↑ in 1)// Ro ↑↑			1	glucose
3.24	dd 3.25 (3.23-3.27 gluc) ↑↑//Ro ↓↓,			1	glucose
3.26	s 3.268 (3.267 in db/+ - betaine??)↑//Ro =			1	glucose
3.28	side of t 3.267 (t 3.26) ↓↓//Ro ↑↑ - tau			1	glucose and mainly tau
3.38	br d/s 3.377 ↑//Ro↓			1	glucose
3.4	3.38-3.44↑//Ro↓			1	glucose
3.42	3.38-3.44↑//Ro↓			1	glucose
3.44	3.38-3.44↑//Ro↓			1	glucose
3.46	3.45-3.52↑//Ro↓			1	glucose
3.48	3.45-3.52↑//Ro↓			1	glucose
3.5	3.45-3.52↑//Ro↓			1	glucose
3.52	3.45-3.52↑//Ro↓			1	glucose
3.54	3.53-3.56↑//Ro↓			1	glucose
3.56	3.53-3.56↑//Ro↓			1	glucose
3.7	3.69-3.92↑//Ro↓			1	glucose
3.72	3.69-3.92↑//Ro↓			1	glucose
3.74	3.69-3.92↑//Ro↓			1	glucose
3.76	3.69-3.92↑//Ro↓			1	glucose
3.78	3.69-3.92↑//Ro↓			1	glucose
3.82	3.69-3.92↑//Ro↓			1	glucose
3.84	3.69-3.92↑//Ro↓			1	glucose
3.86	3.69-3.92↑//Ro↓			1	glucose
3.88	3.69-3.92↑//Ro↓			1	glucose
3.9	3.69-3.92↑//Ro↓			1	glucose
3.92	3.69-3.92↑//Ro↓			1	glucose
5.22	d 5.24↑//Ro↓				glucose
5.24	d 5.24↑//Ro↓				glucose
5.26	d 5.24↑//Ro↓				glucose plus galactose
From 0.04 bucket			Bucket 0.03
3.23 .. 3.29]	3.23 .. 3.29]		3.23 .. 3.25	3.23 .. 3.25
3.38 .. 3.41]	3.38 .. 3.41]		3.38 .. 3.41	3.38 .. 3.41
3.41 .. 3.45]	3.41 .. 3.45]		3.41 .. 3.45	3.41 .. 3.45
3.45 .. 3.51]	3.45 .. 3.51]		3.45 .. 3.48	3.45 .. 3.48
3.51 .. 3.57]	3.51 .. 3.57]		3.48 .. 3.51	3.48 .. 3.51
3.70 .. 3.76]	3.70 .. 3.76]		3.51 .. 3.53	3.51 .. 3.53
3.76 .. 3.81]	3.76 .. 3.81]		3.53 .. 3.57	3.53 .. 3.57		3.25 .. 3.29
3.81 .. 3.87]	3.81 .. 3.87]		3.70 .. 3.72	3.70 .. 3.72		3.76 .. 3.80
3.87 .. 3.91]	3.87 .. 3.91]		3.72 .. 3.76	3.72 .. 3.76
3.91 .. 3.94]	3.91 .. 3.94]		3.76 .. 3.80	3.76 .. 3.80
4.63 .. 4.69]	4.63 .. 4.69]		3.81 .. 3.86	3.81 .. 3.86		3.80 .. 3.81
5.22 .. 5.28]	5.22 .. 5.28]		3.86 .. 3.88	3.86 .. 3.88		4.62 .. 4.64
			3.88 .. 3.91	3.88 .. 3.91		4.64 .. 4.64
			3.91 .. 3.94	3.91 .. 3.94		5.18 .. 5.21
			4.64 .. 4.68	4.64 .. 4.68		5.21 .. 5.23
			5.23 .. 5.27	5.23 .. 5.27
